# Supplementary material for: Four new Neotropical species of Eudicrana Loew (Diptera, Mycetophilidae, Sciophilinae) from the Colombian high Andean ecosystems, with comments on the genus
Source: Zookeys. 2020 Nov 6;988:129–50. doi: 10.3897/zookeys.988.49627 (PMC7666061; doi:10.3897/zookeys.988.49627)
Supplement: XML Treatment for Eudicrana [file zookeys.988.49627-treatment1.xml]

<!DOCTYPE tp:taxon-treatment
  PUBLIC "-//TaxonX//DTD Taxonomic Treatment Publishing DTD v0 20100105//EN" "tax-treatment-NSO.dtd">
<tp:taxon-treatment xmlns:tp="http://www.plazi.org/taxpub"><tp:treatment-meta><kwd-group><label>Taxon classification</label><kwd><named-content xmlns:xlink="http://www.w3.org/1999/xlink" content-type="kingdom">Animalia</named-content></kwd><kwd><named-content xmlns:xlink="http://www.w3.org/1999/xlink" content-type="order">Diptera</named-content></kwd><kwd><named-content xmlns:xlink="http://www.w3.org/1999/xlink" content-type="family">Mycetophilidae</named-content></kwd></kwd-group><mixed-citation publication-type="journal"><person-group><name><surname>Henao-Sepúlveda</surname><given-names>Carolina</given-names></name><name><surname>Wolff</surname><given-names>Marta</given-names></name><name><surname>Amorim</surname><given-names>Dalton de Souza</given-names></name></person-group><article-title>Four new Neotropical species of <italic><tp:taxon-name><tp:taxon-name-part taxon-name-part-type="genus" reg="Eudicrana">Eudicrana</tp:taxon-name-part></tp:taxon-name></italic> Loew (<tp:taxon-name><tp:taxon-name-part taxon-name-part-type="order">Diptera</tp:taxon-name-part></tp:taxon-name>, <tp:taxon-name><tp:taxon-name-part taxon-name-part-type="family">Mycetophilidae</tp:taxon-name-part></tp:taxon-name>, <tp:taxon-name><tp:taxon-name-part taxon-name-part-type="subfamily">Sciophilinae</tp:taxon-name-part></tp:taxon-name>) from the Colombian high Andean ecosystems, with comments on the genus</article-title><source>Zookeys</source><day>06</day><month>11</month><year>2020</year><volume>988</volume><fpage>129</fpage><lpage>150</lpage><pub-id pub-id-type="doi">10.3897/zookeys.988.49627</pub-id></mixed-citation></tp:treatment-meta><tp:nomenclature><label>Genus</label><tp:taxon-name><object-id xmlns:xlink="http://www.w3.org/1999/xlink" content-type="arpha" xlink:type="simple">558D0A97-3791-553C-93E6-F318FD826D99</object-id>
            <tp:taxon-name-part taxon-name-part-type="genus" reg="Eudicrana">Eudicrana</tp:taxon-name-part>
          </tp:taxon-name><tp:taxon-authority>Loew</tp:taxon-authority><tp:nomenclature-citation-list><tp:nomenclature-citation><tp:taxon-name>
                <tp:taxon-name-part taxon-name-part-type="genus" reg="Eudicrana">Eudicrana</tp:taxon-name-part>
              </tp:taxon-name><comment><xref ref-type="bibr" rid="B17">Loew 1869</xref>: 142. Type species. <tp:taxon-name><tp:taxon-name-part taxon-name-part-type="genus" reg="Eudicrana">Eudicrana</tp:taxon-name-part> <tp:taxon-name-part taxon-name-part-type="species" reg="obumbrata">obumbrata</tp:taxon-name-part></tp:taxon-name> Leow (original designation).</comment></tp:nomenclature-citation></tp:nomenclature-citation-list></tp:nomenclature><tp:treatment-sec sec-type="diagnosis" id="SECID0EMFAE"><title>Diagnosis.</title><p>(modified from <xref ref-type="bibr" rid="B2">Borkent and Wheeler 2013</xref>). Considerably large specimens, body elongate, mostly yellowish and/or brown. Two ocelli, in contact with eye margins. Laterotergite and mediotergite setose. Wing macrotrichia decumbent, some species without microtrichia. C clearly produced beyond apex of R<sub>5</sub>, sc-r reaching R<sub>1</sub> almost always beyond origin of Rs, R<sub>4</sub> present, forming an elongated rectangular cell, M<sub>1+2</sub> short, barely twice length of r-m, M<sub>1+2</sub> forking slightly more distally than origin of M<sub>4</sub>.</p></tp:treatment-sec><ref-list><ref id="B17"><mixed-citation xmlns:xlink="http://www.w3.org/1999/xlink" xlink:type="simple"><person-group><name name-style="western"><surname>Loew</surname><given-names>H</given-names></name></person-group> (<year>1869</year>) <article-title><tp:taxon-name><tp:taxon-name-part taxon-name-part-type="order">Diptera</tp:taxon-name-part></tp:taxon-name> Americae septentrionalis indigena. Centuria nona.</article-title><source>Deutsche entomologishe Zeitschrift</source><volume>13</volume>: <fpage>1</fpage>–<lpage>5</lpage>. [German and Latin]</mixed-citation></ref><ref id="B2"><mixed-citation xmlns:xlink="http://www.w3.org/1999/xlink" xlink:type="simple"><person-group><name name-style="western"><surname>Borkent</surname><given-names>CJ</given-names></name><name name-style="western"><surname>Wheeler</surname><given-names>TA</given-names></name></person-group> (<year>2013</year>) <article-title>Phylogeny of the tribe <tp:taxon-name><tp:taxon-name-part taxon-name-part-type="tribe">Sciophilini</tp:taxon-name-part></tp:taxon-name> (<tp:taxon-name><tp:taxon-name-part taxon-name-part-type="order">Diptera</tp:taxon-name-part></tp:taxon-name>: <tp:taxon-name><tp:taxon-name-part taxon-name-part-type="family">Mycetophilidae</tp:taxon-name-part></tp:taxon-name>, <tp:taxon-name><tp:taxon-name-part taxon-name-part-type="subfamily">Sciophilinae</tp:taxon-name-part></tp:taxon-name>).</article-title><source>Systematic Entomology</source><volume>38</volume>: <fpage>407</fpage>–<lpage>427</lpage>. <ext-link xlink:type="simple" ext-link-type="doi" xlink:href="10.1111/syen.12002">https://doi.org/10.1111/syen.12002</ext-link></mixed-citation></ref></ref-list></tp:taxon-treatment>
