# Supplementary material for: Four new Neotropical species of Eudicrana Loew (Diptera, Mycetophilidae, Sciophilinae) from the Colombian high Andean ecosystems, with comments on the genus
Source: Zookeys. 2020 Nov 6;988:129–50. doi: 10.3897/zookeys.988.49627 (PMC7666061; doi:10.3897/zookeys.988.49627)
Supplement: XML Treatment for Eudicrana silvaandina [file zookeys.988.49627-treatment2.xml]

<!DOCTYPE tp:taxon-treatment
  PUBLIC "-//TaxonX//DTD Taxonomic Treatment Publishing DTD v0 20100105//EN" "tax-treatment-NSO.dtd">
<tp:taxon-treatment xmlns:tp="http://www.plazi.org/taxpub"><tp:treatment-meta><kwd-group><label>Taxon classification</label><kwd><named-content xmlns:xlink="http://www.w3.org/1999/xlink" content-type="kingdom">Animalia</named-content></kwd><kwd><named-content xmlns:xlink="http://www.w3.org/1999/xlink" content-type="order">Diptera</named-content></kwd><kwd><named-content xmlns:xlink="http://www.w3.org/1999/xlink" content-type="family">Mycetophilidae</named-content></kwd></kwd-group><mixed-citation publication-type="journal"><person-group><name><surname>Henao-Sepúlveda</surname><given-names>Carolina</given-names></name><name><surname>Wolff</surname><given-names>Marta</given-names></name><name><surname>Amorim</surname><given-names>Dalton de Souza</given-names></name></person-group><article-title>Four new Neotropical species of <italic><tp:taxon-name><tp:taxon-name-part taxon-name-part-type="genus" reg="Eudicrana">Eudicrana</tp:taxon-name-part></tp:taxon-name></italic> Loew (<tp:taxon-name><tp:taxon-name-part taxon-name-part-type="order">Diptera</tp:taxon-name-part></tp:taxon-name>, <tp:taxon-name><tp:taxon-name-part taxon-name-part-type="family">Mycetophilidae</tp:taxon-name-part></tp:taxon-name>, <tp:taxon-name><tp:taxon-name-part taxon-name-part-type="subfamily">Sciophilinae</tp:taxon-name-part></tp:taxon-name>) from the Colombian high Andean ecosystems, with comments on the genus</article-title><source>Zookeys</source><day>06</day><month>11</month><year>2020</year><volume>988</volume><fpage>129</fpage><lpage>150</lpage><pub-id pub-id-type="doi">10.3897/zookeys.988.49627</pub-id></mixed-citation></tp:treatment-meta><tp:nomenclature><tp:taxon-name><object-id xmlns:xlink="http://www.w3.org/1999/xlink" content-type="arpha" xlink:type="simple">6220EB67-7C58-5056-8F0B-DA6046813682</object-id>
            <tp:taxon-name-part taxon-name-part-type="genus" reg="Eudicrana">Eudicrana</tp:taxon-name-part>
            <tp:taxon-name-part taxon-name-part-type="species" reg="silvaandina">silvaandina</tp:taxon-name-part>
            <object-id xmlns:xlink="http://www.w3.org/1999/xlink" content-type="zoobank" xlink:type="simple">http://zoobank.org/FFB534C3-EDC9-44F2-8E63-07326DBD2D8D</object-id>
          </tp:taxon-name><tp:taxon-status xmlns:xlink="http://www.w3.org/1999/xlink" xlink:type="simple">sp. nov.</tp:taxon-status><xref ref-type="fig" rid="F2">Figs 2A</xref><xref ref-type="fig" rid="F3">, 3A, E, I</xref><xref ref-type="fig" rid="F4">, 4A</xref><xref ref-type="fig" rid="F5">, 5</xref></tp:nomenclature><tp:treatment-sec sec-type="type material" id="SECID0E1NAE"><title>Type material.</title><p><bold><italic>Holotype</italic>.</bold> 1♂, Colombia, Department of Cundinamarca, Chingaza National Natural Park (<abbrev xmlns:xlink="http://www.w3.org/1999/xlink" content-type="institution" xlink:title="Colombia, Department of Cundinamarca, Chingaza National Natural Park" id="ABBRID0EFOAE" xlink:type="simple">PNN</abbrev>), Alto de la Bandera locality; <named-content xmlns:xlink="http://www.w3.org/1999/xlink" content-type="dwc:verbatimCoordinates" xlink:type="simple"><named-content content-type="geo-json" specific-use="{&#34;type&#34;:&#34;Point&#34;,&#34;coordinates&#34;:[-73.712533,4.572517]}" id="NCID0ENOAE" xlink:type="simple">4°34.351'N, 73°42.752'W</named-content></named-content>; alt. 3660 m a.s.l.; forest; Malaise trap; L. Cifuentes leg.; (IAvH 2600, wing in Euparal on slide mounting, rest of the body in 96% ethanol, genitalia preserved in glycerine in microvial). <bold><italic>Paratype</italic>.</bold> 1♂, Colombia, same data as holotype. (<named-content xmlns:xlink="http://www.w3.org/1999/xlink" content-type="dwc:institutional_code" xlink:type="simple">CEUA</named-content> 11339, in alcohol).</p></tp:treatment-sec><tp:treatment-sec sec-type="diagnosis" id="SECID0E2OAE"><title>Diagnosis.</title><p>General color yellow to light brown. Anepisternum bare. All coxae and hind femur with no dark markings. Wing darker along anterior margin, but without conspicuous maculae; sc-r beyond origin of Rs. Terminalia yellowish, wider than long. Lateral extension of gonocoxite long, slightly curved inwards, with an apical long dark spine. Gonostylus small and rounded, apical surface with scattered short spines. Parameres digitiform, apically bifurcated, with short dark spines.</p><fig id="F2" position="float" orientation="portrait"><object-id xmlns:xlink="http://www.w3.org/1999/xlink" content-type="doi" xlink:type="simple">10.3897/zookeys.988.49627.figure2</object-id><object-id xmlns:xlink="http://www.w3.org/1999/xlink" content-type="arpha" xlink:type="simple">CFD85512-CCCF-5DE8-BC11-6CE764C53495</object-id><label>Figure 2.</label><caption><p><bold>A</bold> Habitus of <italic><tp:taxon-name><tp:taxon-name-part taxon-name-part-type="genus" reg="Eudicrana">Eudicrana</tp:taxon-name-part> <tp:taxon-name-part taxon-name-part-type="species" reg="silvaandina">silvaandina</tp:taxon-name-part></tp:taxon-name></italic> sp. nov., male (holotype) <bold>B</bold> Habitus of <italic><tp:taxon-name><tp:taxon-name-part taxon-name-part-type="genus" reg="Eudicrana">E.</tp:taxon-name-part> <tp:taxon-name-part taxon-name-part-type="species" reg="chingaza">chingaza</tp:taxon-name-part></tp:taxon-name></italic> sp. nov., male (holotype), terminalia detached <bold>C</bold> Habitus of <italic><tp:taxon-name><tp:taxon-name-part taxon-name-part-type="genus" reg="Eudicrana">E.</tp:taxon-name-part> <tp:taxon-name-part taxon-name-part-type="species" reg="maculata">maculata</tp:taxon-name-part></tp:taxon-name></italic> sp. nov., male (holotype) <bold>D</bold> Male habitus of <italic><tp:taxon-name><tp:taxon-name-part taxon-name-part-type="genus" reg="Eudicrana">E.</tp:taxon-name-part> <tp:taxon-name-part taxon-name-part-type="species" reg="merizaldei">merizaldei</tp:taxon-name-part></tp:taxon-name></italic> sp. nov. (holotype) <bold>E</bold> Habitus of <italic><tp:taxon-name><tp:taxon-name-part taxon-name-part-type="genus" reg="Eudicrana">E.</tp:taxon-name-part> <tp:taxon-name-part taxon-name-part-type="species" reg="merizaldei">merizaldei</tp:taxon-name-part></tp:taxon-name></italic> sp. nov., female. Scale bar: 1mm</p></caption><graphic xmlns:xlink="http://www.w3.org/1999/xlink" xlink:href="zookeys-988-129-g002.jpg" position="float" orientation="portrait" xlink:type="simple" id="oo_472704.jpg"><uri content-type="original_file" xlink:type="simple">https://binary.pensoft.net/fig/472704</uri></graphic></fig></tp:treatment-sec><tp:treatment-sec sec-type="description" id="SECID0EORAE"><title>Description.</title><p><bold><italic>Male</italic></bold> (Fig. <xref ref-type="fig" rid="F2">2A</xref>). Body length, 8.0–8.5 mm. <italic>Head</italic> (Fig. <xref ref-type="fig" rid="F3">3A</xref>). Width, 0.56 mm, height, 0.35 mm. Vertex and occiput yellowish, darkened around the ocelli, with abundant brownish-yellow short setae. Mid ocellus absent, lateral ocelli nearly touching eye margins. Eyes setose. Four long dark setae on occiput behind eye margin. Scape and pedicel yellow, cylindrical, scape slightly longer than pedicel, both with small brownish-yellow setae; 14 flagellomeres, mostly light brown; first flagellomere almost twice as long as second. Frons yellowish, setose; face yellowish, circular and setose; clypeus yellowish-brown, slightly elongate, sub-triangular, with abundant yellowish setae; palpus with palpifer plus four palpomeres, first parlpomere as long as second, light brown, distal flagellomeres gradually lighter, distal palpomere more than three times as long as penultimate. Labella well developed, cream-yellow. <italic>Thorax</italic> (Figs <xref ref-type="fig" rid="F3">3E, I</xref>). Scutum mostly yellowish, with a pair of elongated brownish stripes and a brownish line over acrostichals. Dorso-centrals slightly stronger than scattered setae over scutum, acrostichals undifferentiated from scutum setae, a number of stronger and longer black setae along lateral margins. Scutellum, yellowish, with scattered smaller setae over disc and two pairs of marginal setae slightly longer than remaining scutellar setae. Pleural sclerites yellowish brown, membrane pale-yellow. Antepronotum with four long darker setae, proespisternum with two stronger setae and some smaller ones. Proepimeron, anepisternum, katepisternum, mesepimeron, and metepisternum bare, laterotergite with 7–8 short setae on anterior half and 9–10 longer, darker setae on posterior half; mediotergite with longer dark setae along entire surface, dorsomedial setae shorter. Halter pedicel and knob yellowish, setose. <italic>Legs</italic>. Very elongate, yellowish brown, darker toward tip of femora and tibiae. Fore tibia with distal ventral oval depression with abundant and irregularly distributed trichia; first tarsomere 1.5 times tibia length. Mid tibia with short dark trichia irregularly arranged, with an apical ventral dark comb of setae, tarsi with dark, short, erect setae along entire length. Hind tibia with trichia as in mid tibia, but apical comb absent. Tibial spurs 1:2:2, light brown, spurs more than three times apical width of tibiae. Tarsal claws with a large apical tooth and a smaller basal tooth. <italic>Wing</italic> (Fig. <xref ref-type="fig" rid="F4">4A</xref>). Length 5.0–5.5 mm, width 2.0 mm. Membrane mostly hyaline, no defined maculae, but darkened along anterior margin, densely covered with decumbent macrotrichia on all cells and scarce microtrichia on anal lobe; wing veins light brown, anterior veins more strongly sclerotized. Sc complete, setose, reaching C slightly beyond level of R<sub>4</sub>; sc-r present, bare, slightly more basal than mid of cell r1; first sector of Rs slightly oblique, R<sub>1</sub> long reaching C at about apical fifth of wing; C extending to slightly beyond tip of R<sub>5</sub>, R<sub>4</sub> present, cell r1 rectangular, elongate, 8 times as long as wide; R<sub>5</sub> slightly curved posteriorly at apex; r-m setose, oblique. Medial and cubital veins complete, basally reaching wing margin, though not hardly sclerotized distally. M<sub>1+2</sub> stem almost twice the r-m length, M<sub>1</sub> slightly divergent from M<sub>2</sub> close to apex. Origin of M<sub>4</sub> more basal than level of medial fork; CuA curved towards posterior margin on apical third; pseudovein sclerotized to about third of CuA; CuP sclerotized to about mid of CuA. <italic>Abdomen</italic>. (Fig. <xref ref-type="fig" rid="F2">2A</xref>). Cylindrical with dark setae covering tergites and sternites; segments 1–6 yellowish brown, darker on distal half, 7–8 brownish. <italic>Terminalia</italic> (Fig. <xref ref-type="fig" rid="F5">5A, B</xref>). Light brown, wider than long. Gonocoxites almost fusing to each other mesally at ventral face, with a deep, slender incision between them; each gonocoxite with three rounded ventral lobes over the distal margin, inner surface covered with a set of homogeneous combs of dark setae. Dorsal lobe of gonocoxite, slightly extended inwards, inner surface covered with a set of combs of elongated setae and a long strong dark subapical spine; dorso-lateral projection of gonocoxite long, extending to about half the cercus length, slightly curved inwards, bearing a long dark spine at tip. Gonocoxal bridge strongly displaced towards base of terminalia. Gonostylus, apically round, surface with scattered dark short spines. Paramere wide, bifid with a pair of digitiform distal projections with short dark spines. Aedeagus elongate, weakly sclerotized. Cerci digitiform, very long, slender and setose.</p><fig id="F3" position="float" orientation="portrait"><object-id xmlns:xlink="http://www.w3.org/1999/xlink" content-type="doi" xlink:type="simple">10.3897/zookeys.988.49627.figure3</object-id><object-id xmlns:xlink="http://www.w3.org/1999/xlink" content-type="arpha" xlink:type="simple">4ACD1CA1-8913-578E-94F2-33CA664DC11A</object-id><label>Figure 3.</label><caption><p>Head, frontal view <bold>A</bold><italic><tp:taxon-name><tp:taxon-name-part taxon-name-part-type="genus" reg="Eudicrana">Eudicrana</tp:taxon-name-part> <tp:taxon-name-part taxon-name-part-type="species" reg="silvaandina">silvaandina</tp:taxon-name-part></tp:taxon-name></italic> sp. nov. (holotype) <bold>B</bold><italic><tp:taxon-name><tp:taxon-name-part taxon-name-part-type="genus" reg="Eudicrana">E.</tp:taxon-name-part> <tp:taxon-name-part taxon-name-part-type="species" reg="chingaza">chingaza</tp:taxon-name-part></tp:taxon-name></italic> sp. nov. (holotype) <bold>C</bold><italic><tp:taxon-name><tp:taxon-name-part taxon-name-part-type="genus" reg="Eudicrana">E.</tp:taxon-name-part> <tp:taxon-name-part taxon-name-part-type="species" reg="maculata">maculata</tp:taxon-name-part></tp:taxon-name></italic> sp. nov., (holotype) <bold>D</bold><italic><tp:taxon-name><tp:taxon-name-part taxon-name-part-type="genus" reg="Eudicrana">E.</tp:taxon-name-part> <tp:taxon-name-part taxon-name-part-type="species" reg="merizaldei">merizaldei</tp:taxon-name-part></tp:taxon-name></italic> sp. nov. (holotype). Thorax, lateral view <bold>E</bold><italic><tp:taxon-name><tp:taxon-name-part taxon-name-part-type="genus" reg="Eudicrana">Eudicrana</tp:taxon-name-part> <tp:taxon-name-part taxon-name-part-type="species" reg="silvaandina">silvaandina</tp:taxon-name-part></tp:taxon-name></italic> sp. nov. (holotype) <bold>F</bold><italic><tp:taxon-name><tp:taxon-name-part taxon-name-part-type="genus" reg="Eudicrana">E.</tp:taxon-name-part> <tp:taxon-name-part taxon-name-part-type="species" reg="chingaza">chingaza</tp:taxon-name-part></tp:taxon-name></italic> sp. nov. (holotype) <bold>G</bold><italic><tp:taxon-name><tp:taxon-name-part taxon-name-part-type="genus" reg="Eudicrana">E.</tp:taxon-name-part> <tp:taxon-name-part taxon-name-part-type="species" reg="maculata">maculata</tp:taxon-name-part></tp:taxon-name></italic> sp. nov. (holotype) <bold>H</bold><italic><tp:taxon-name><tp:taxon-name-part taxon-name-part-type="genus" reg="Eudicrana">E.</tp:taxon-name-part> <tp:taxon-name-part taxon-name-part-type="species" reg="merizaldei">merizaldei</tp:taxon-name-part></tp:taxon-name></italic> sp. nov. (holotype). Thorax, dorsal view <bold>I</bold><italic><tp:taxon-name><tp:taxon-name-part taxon-name-part-type="genus" reg="Eudicrana">Eudicrana</tp:taxon-name-part> <tp:taxon-name-part taxon-name-part-type="species" reg="silvaandina">silvaandina</tp:taxon-name-part></tp:taxon-name></italic> sp. nov. (holotype) <bold>J</bold><italic><tp:taxon-name><tp:taxon-name-part taxon-name-part-type="genus" reg="Eudicrana">E.</tp:taxon-name-part> <tp:taxon-name-part taxon-name-part-type="species" reg="chingaza">chingaza</tp:taxon-name-part></tp:taxon-name></italic> sp. nov. (holotype) <bold>K</bold><italic><tp:taxon-name><tp:taxon-name-part taxon-name-part-type="genus" reg="Eudicrana">E.</tp:taxon-name-part> <tp:taxon-name-part taxon-name-part-type="species" reg="maculata">maculata</tp:taxon-name-part></tp:taxon-name></italic> sp. nov. (holotype) <bold>L</bold><italic><tp:taxon-name><tp:taxon-name-part taxon-name-part-type="genus" reg="Eudicrana">E.</tp:taxon-name-part> <tp:taxon-name-part taxon-name-part-type="species" reg="merizaldei">merizaldei</tp:taxon-name-part></tp:taxon-name></italic> sp. nov. (holotype). Scale bar: 0.25 mm.</p></caption><graphic xmlns:xlink="http://www.w3.org/1999/xlink" xlink:href="zookeys-988-129-g003.jpg" position="float" orientation="portrait" xlink:type="simple" id="oo_472705.jpg"><uri content-type="original_file" xlink:type="simple">https://binary.pensoft.net/fig/472705</uri></graphic></fig><p><bold><italic>Female</italic>.</bold> Unknown.</p></tp:treatment-sec><tp:treatment-sec sec-type="etymology" id="SECID0E6YAE"><title>Etymology.</title><p>The specific epithet of this species combines the Latin word <italic>silva</italic> (nominative, noun, feminine) for “forest”, with <italic>andina</italic> (nominative, adjective feminine) for “Andean”, referring the presence of this species in the South American Andean ecosystem.</p></tp:treatment-sec><tp:treatment-sec sec-type="remarks" id="SECID0EJZAE"><title>Remarks.</title><p>This species is easily discriminated from the other species described here by the faint darkened wing membrane along the entire anterior margin, the elongated, thin cerci, the long dorso-lateral projection of gonocoxite extending well beyond the gonostyle, bearing a distal spine, and the parameres with a pair of distal spinose projections.</p></tp:treatment-sec><tp:treatment-sec><!--Section generated to contain objects referenced in tp:taxon-treatment.--><fig id="F4" position="float" orientation="portrait"><object-id xmlns:xlink="http://www.w3.org/1999/xlink" content-type="doi" xlink:type="simple">10.3897/zookeys.988.49627.figure4</object-id><object-id xmlns:xlink="http://www.w3.org/1999/xlink" content-type="arpha" xlink:type="simple">0E1EEB50-F850-566F-ABD0-E461199300E6</object-id><label>Figure 4.</label><caption><p><bold>A</bold> Wing of <italic><tp:taxon-name><tp:taxon-name-part taxon-name-part-type="genus" reg="Eudicrana">Eudicrana</tp:taxon-name-part> <tp:taxon-name-part taxon-name-part-type="species" reg="silvaandina">silvaandina</tp:taxon-name-part></tp:taxon-name></italic> sp. nov. (holotype) <bold>B</bold> wing of <italic><tp:taxon-name><tp:taxon-name-part taxon-name-part-type="genus" reg="Eudicrana">E.</tp:taxon-name-part> <tp:taxon-name-part taxon-name-part-type="species" reg="chingaza">chingaza</tp:taxon-name-part></tp:taxon-name></italic> sp. nov. (holotype) <bold>C</bold> wing of <italic><tp:taxon-name><tp:taxon-name-part taxon-name-part-type="genus" reg="Eudicrana">E.</tp:taxon-name-part> <tp:taxon-name-part taxon-name-part-type="species" reg="maculata">maculata</tp:taxon-name-part></tp:taxon-name></italic> sp. nov. (holotype) <bold>D, E</bold> wing of <italic><tp:taxon-name><tp:taxon-name-part taxon-name-part-type="genus" reg="Eudicrana">E.</tp:taxon-name-part> <tp:taxon-name-part taxon-name-part-type="species" reg="merizaldei">merizaldei</tp:taxon-name-part></tp:taxon-name></italic> sp. nov. <bold>D</bold> male (holotype) <bold>E</bold> female (paratype). Scale bar:1 mm.</p></caption><graphic xmlns:xlink="http://www.w3.org/1999/xlink" xlink:href="zookeys-988-129-g004.jpg" position="float" orientation="portrait" xlink:type="simple" id="oo_472706.jpg"><uri content-type="original_file" xlink:type="simple">https://binary.pensoft.net/fig/472706</uri></graphic></fig><fig id="F5" position="float" orientation="portrait"><object-id xmlns:xlink="http://www.w3.org/1999/xlink" content-type="doi" xlink:type="simple">10.3897/zookeys.988.49627.figure5</object-id><object-id xmlns:xlink="http://www.w3.org/1999/xlink" content-type="arpha" xlink:type="simple">E663B941-3535-5526-B00B-D810A36BD434</object-id><label>Figure 5.</label><caption><p>Male terminalia of <italic><tp:taxon-name><tp:taxon-name-part taxon-name-part-type="genus" reg="Eudicrana">Eudicrana</tp:taxon-name-part> <tp:taxon-name-part taxon-name-part-type="species" reg="silvaandina">silvaandina</tp:taxon-name-part></tp:taxon-name></italic> sp. nov. (holotype), ventral view <bold>A</bold> photograph <bold>B</bold> drawing.</p></caption><graphic xmlns:xlink="http://www.w3.org/1999/xlink" xlink:href="zookeys-988-129-g005.jpg" position="float" orientation="portrait" xlink:type="simple" id="oo_472707.jpg"><uri content-type="original_file" xlink:type="simple">https://binary.pensoft.net/fig/472707</uri></graphic></fig></tp:treatment-sec></tp:taxon-treatment>
