# Supplementary material for: Four new Neotropical species of Eudicrana Loew (Diptera, Mycetophilidae, Sciophilinae) from the Colombian high Andean ecosystems, with comments on the genus
Source: Zookeys. 2020 Nov 6;988:129–50. doi: 10.3897/zookeys.988.49627 (PMC7666061; doi:10.3897/zookeys.988.49627)
Supplement: XML Treatment for Eudicrana chingaza [file zookeys.988.49627-treatment3.xml]

<!DOCTYPE tp:taxon-treatment
  PUBLIC "-//TaxonX//DTD Taxonomic Treatment Publishing DTD v0 20100105//EN" "tax-treatment-NSO.dtd">
<tp:taxon-treatment xmlns:tp="http://www.plazi.org/taxpub"><tp:treatment-meta><kwd-group><label>Taxon classification</label><kwd><named-content xmlns:xlink="http://www.w3.org/1999/xlink" content-type="kingdom">Animalia</named-content></kwd><kwd><named-content xmlns:xlink="http://www.w3.org/1999/xlink" content-type="order">Diptera</named-content></kwd><kwd><named-content xmlns:xlink="http://www.w3.org/1999/xlink" content-type="family">Mycetophilidae</named-content></kwd></kwd-group><mixed-citation publication-type="journal"><person-group><name><surname>Henao-Sepúlveda</surname><given-names>Carolina</given-names></name><name><surname>Wolff</surname><given-names>Marta</given-names></name><name><surname>Amorim</surname><given-names>Dalton de Souza</given-names></name></person-group><article-title>Four new Neotropical species of <italic><tp:taxon-name><tp:taxon-name-part taxon-name-part-type="genus" reg="Eudicrana">Eudicrana</tp:taxon-name-part></tp:taxon-name></italic> Loew (<tp:taxon-name><tp:taxon-name-part taxon-name-part-type="order">Diptera</tp:taxon-name-part></tp:taxon-name>, <tp:taxon-name><tp:taxon-name-part taxon-name-part-type="family">Mycetophilidae</tp:taxon-name-part></tp:taxon-name>, <tp:taxon-name><tp:taxon-name-part taxon-name-part-type="subfamily">Sciophilinae</tp:taxon-name-part></tp:taxon-name>) from the Colombian high Andean ecosystems, with comments on the genus</article-title><source>Zookeys</source><day>06</day><month>11</month><year>2020</year><volume>988</volume><fpage>129</fpage><lpage>150</lpage><pub-id pub-id-type="doi">10.3897/zookeys.988.49627</pub-id></mixed-citation></tp:treatment-meta><tp:nomenclature><tp:taxon-name><object-id xmlns:xlink="http://www.w3.org/1999/xlink" content-type="arpha" xlink:type="simple">8BD96A49-2A74-5B36-A23A-AAA0CC3DE523</object-id>
            <tp:taxon-name-part taxon-name-part-type="genus" reg="Eudicrana">Eudicrana</tp:taxon-name-part>
            <tp:taxon-name-part taxon-name-part-type="species" reg="chingaza">chingaza</tp:taxon-name-part>
            <object-id xmlns:xlink="http://www.w3.org/1999/xlink" content-type="zoobank" xlink:type="simple">http://zoobank.org/8B41EC8-204B-4655-9B11-FE5069403094</object-id>
          </tp:taxon-name><tp:taxon-status xmlns:xlink="http://www.w3.org/1999/xlink" xlink:type="simple">sp. nov.</tp:taxon-status><xref ref-type="fig" rid="F2">Figs 2B</xref><xref ref-type="fig" rid="F3">, 3B, F, J</xref><xref ref-type="fig" rid="F4">, 4B</xref><xref ref-type="fig" rid="F6">, 6</xref></tp:nomenclature><tp:treatment-sec sec-type="type material" id="SECID0EG2AE"><title>Type material.</title><p><bold><italic>Holotype</italic>.</bold> 1♂, Colombia, Department of Cundinamarca, Chingaza National Natural Park (<abbrev xmlns:xlink="http://www.w3.org/1999/xlink" content-type="institution" xlink:title="Colombia, Department of Cundinamarca, Chingaza National Natural Park" id="ABBRID0ER2AE" xlink:type="simple">PNN</abbrev>), Alto de la Bandera locality; <named-content xmlns:xlink="http://www.w3.org/1999/xlink" content-type="dwc:verbatimCoordinates" xlink:type="simple"><named-content content-type="geo-json" specific-use="{&#34;type&#34;:&#34;Point&#34;,&#34;coordinates&#34;:[-73.712533,4.572517]}" id="NCID0EZ2AE" xlink:type="simple">04°34.351'N, 73°42.752'W</named-content></named-content>; alt. 3660 m a.l.s.; 15 Nov.–01 Dec. 2001; forest; Malaise trap; L. Cifuentes leg. (IAvH 2600, wing in Euparal on slide mounting, rest of the body in 96% ethanol, genitalia preserved in glycerine microvial).</p></tp:treatment-sec><tp:treatment-sec sec-type="diagnosis" id="SECID0E52AE"><title>Diagnosis.</title><p>Body light brown. Anepisternum bare. Coxae and hind femur without maculae. Wing membrane translucent; sc-r beyond of origin of Rs. Terminalia yellowish, wider than long. Dorso lateral-distal extension of gonocoxite short, with a distinctive apical spine. Gonostylus wide and lunular, inner surface with abundant spines. Cercus elongate, but wide on basal half. Paramere not bifid, elongate, with short spines.</p></tp:treatment-sec><tp:treatment-sec sec-type="description" id="SECID0ED3AE"><title>Description.</title><p><bold><italic>Male</italic></bold> (Fig. <xref ref-type="fig" rid="F2">2B</xref>). Body length, 7.0 mm. <italic>Head</italic> (Fig. <xref ref-type="fig" rid="F3">3B</xref>). Width, 0.60 mm, height, 0.37 mm. Vertex and occiput light brown, with abundant brownish-yellow short setae. Mid ocellus absent, lateral ocelli surrounded by dark brown, almost touching eye margin. Eyes setose. Four long dark setae on occiput behind eye margin. Scape and pedicel yellowish brown, cylindrical, scape slightly longer than pedicel, both with small brownish setae; 14 flagellomeres, first flagellomere almost twice as long as second. Frons yellowish brown, setose, face yellowish brown, elongate, setose; clypeus yellow, quite elongate, sub-triangular, with abundant brownish setae; palpus with palpifer plus four palpomeres, light brown, first palpomere as long as second, last palpomere more than three times as long as penultimate. <italic>Thorax</italic> (Fig. <xref ref-type="fig" rid="F3">3F, J</xref>). Scutum light brown, with a narrow brown stripe along acrostichal line and a pair of weak light brown slender band over dorsocentral lines; dorsocentrals present, slightly longer than other scattered setae on scutum, acrostichals not differentiated, a number of stronger and longer black setae along lateral margins. Scutellum yellowish brown, with scattered setae along distal margin. Pleural sclerites yellowish brown, ventral half of katepisternum slightly darker. Pleural membrane pale-yellow. Antepronotum with four strong, darker setae; proespisternum with a pair of darker setae. Proepimeron, anepisternum, katepisternum, mesepimeron, and metepisternum bare; laterotergite with shorter setae on anterior half and 9–10 long setae on posterior half; mediotergite with lateral longer dark setae along entire surface and dorsomedial setae shorter. Halter pedicel yellow, knob light brown, setose. <italic>Legs</italic>. Coxae brownish-yellow, femora, tibia, and tarsi light brown, darkened towards apex [femur, tibia and tarsus of front leg missing in the holotype]. Mid tibia with short setation irregularly arranged, with a distal comb ventrally and some dark, slightly longer setae laterally and ventrally [tarsi missing]; hind tibia trichia distributed as on mid tibia, with dark slightly longer setae laterally and dorsally, without apical ventral comb. Tibial spurs 1:2:2, light brown, hind spurs more than three times apical tibial width. Tarsal claws with large apical tooth, smaller basal tooth. <italic>Wing</italic> (Fig. <xref ref-type="fig" rid="F4">4B</xref>). Length 5.0 mm, width 2.0 mm. Membrane very light brown, no maculae, densely covered with decumbent macrotrichia on nearly all wing cells, and scarce microtrichia on anal lobe; veins brown. Sc complete, setose, reaching C well slightly beyond level of R<sub>4</sub>; sc-r present, bare, just basal to mid of cell r1; first sector of Rs slightly oblique, R<sub>1</sub> long, reaching C at apical fifth of wing, C extending slightly beyond apex of R<sub>5</sub>, R<sub>4</sub> present; cell r1 elongate, rectangular, setose, length about 8 times the width; R<sub>5</sub> gently curved at apex towards posterior margin. Medial and cubital veins complete basally, slightly less sclerotized close to margin. M<sub>1+2</sub> about twice r-m length, M<sub>1</sub> almost parallel to M<sub>2</sub> distally. Origin of M<sub>4</sub> more basal than level of medial fork. CuA curved towards wing margin at distal third; pseudovein sclerotized to distal third of CuA; CuP sclerotized to about mid of CuA. <italic>Abdomen</italic> (Fig. <xref ref-type="fig" rid="F2">2C</xref>) Segments light yellowish brown, distal two thirds darker, cylindrical, brownish setae covering tergites and sternites. <italic>Terminalia</italic> (Fig. <xref ref-type="fig" rid="F6">6A–D</xref>). Light brown, wider than longer. Gonocoxite almost fusing basally at ventral face, with a deep, slender incision between them; each gonocoxite with one distal ventral lobe at the distal margin, bearing a distal comb of straight dark setae. Dorsal lobe of each gonocoxite, slightly truncated at the apex, bearing at the inner surface scattered short spines and several set of combs of dark setae; dorso-lateral projection of gonocoxite short with a dark distal dark spine. Gonocoxal apodeme at about mid of terminalia. Gonostylus rounded and wider (lunular shape), inner surface bearing several and scattered short spines. Paramere digitiform, apical surface covered with short dark spines. Aedeagus elongate, weakly sclerotized and visible mesally. Cerci setose, digitiform and wider at basal half.</p><fig id="F4" position="float" orientation="portrait"><object-id xmlns:xlink="http://www.w3.org/1999/xlink" content-type="doi" xlink:type="simple">10.3897/zookeys.988.49627.figure4</object-id><object-id xmlns:xlink="http://www.w3.org/1999/xlink" content-type="arpha" xlink:type="simple">0E1EEB50-F850-566F-ABD0-E461199300E6</object-id><label>Figure 4.</label><caption><p><bold>A</bold> Wing of <italic><tp:taxon-name><tp:taxon-name-part taxon-name-part-type="genus" reg="Eudicrana">Eudicrana</tp:taxon-name-part> <tp:taxon-name-part taxon-name-part-type="species" reg="silvaandina">silvaandina</tp:taxon-name-part></tp:taxon-name></italic> sp. nov. (holotype) <bold>B</bold> wing of <italic><tp:taxon-name><tp:taxon-name-part taxon-name-part-type="genus" reg="Eudicrana">E.</tp:taxon-name-part> <tp:taxon-name-part taxon-name-part-type="species" reg="chingaza">chingaza</tp:taxon-name-part></tp:taxon-name></italic> sp. nov. (holotype) <bold>C</bold> wing of <italic><tp:taxon-name><tp:taxon-name-part taxon-name-part-type="genus" reg="Eudicrana">E.</tp:taxon-name-part> <tp:taxon-name-part taxon-name-part-type="species" reg="maculata">maculata</tp:taxon-name-part></tp:taxon-name></italic> sp. nov. (holotype) <bold>D, E</bold> wing of <italic><tp:taxon-name><tp:taxon-name-part taxon-name-part-type="genus" reg="Eudicrana">E.</tp:taxon-name-part> <tp:taxon-name-part taxon-name-part-type="species" reg="merizaldei">merizaldei</tp:taxon-name-part></tp:taxon-name></italic> sp. nov. <bold>D</bold> male (holotype) <bold>E</bold> female (paratype). Scale bar:1 mm.</p></caption><graphic xmlns:xlink="http://www.w3.org/1999/xlink" xlink:href="zookeys-988-129-g004.jpg" position="float" orientation="portrait" xlink:type="simple" id="oo_472706.jpg"><uri content-type="original_file" xlink:type="simple">https://binary.pensoft.net/fig/472706</uri></graphic></fig><fig id="F5" position="float" orientation="portrait"><object-id xmlns:xlink="http://www.w3.org/1999/xlink" content-type="doi" xlink:type="simple">10.3897/zookeys.988.49627.figure5</object-id><object-id xmlns:xlink="http://www.w3.org/1999/xlink" content-type="arpha" xlink:type="simple">E663B941-3535-5526-B00B-D810A36BD434</object-id><label>Figure 5.</label><caption><p>Male terminalia of <italic><tp:taxon-name><tp:taxon-name-part taxon-name-part-type="genus" reg="Eudicrana">Eudicrana</tp:taxon-name-part> <tp:taxon-name-part taxon-name-part-type="species" reg="silvaandina">silvaandina</tp:taxon-name-part></tp:taxon-name></italic> sp. nov. (holotype), ventral view <bold>A</bold> photograph <bold>B</bold> drawing.</p></caption><graphic xmlns:xlink="http://www.w3.org/1999/xlink" xlink:href="zookeys-988-129-g005.jpg" position="float" orientation="portrait" xlink:type="simple" id="oo_472707.jpg"><uri content-type="original_file" xlink:type="simple">https://binary.pensoft.net/fig/472707</uri></graphic></fig><p><bold><italic>Female</italic>.</bold> Unknown.</p></tp:treatment-sec><tp:treatment-sec sec-type="etymology" id="SECID0ENBAG"><title>Etymology.</title><p>The specific epithet of this species <italic><tp:taxon-name><tp:taxon-name-part taxon-name-part-type="genus" reg="Eudicrana">E.</tp:taxon-name-part> <tp:taxon-name-part taxon-name-part-type="species" reg="chingaza">chingaza</tp:taxon-name-part></tp:taxon-name></italic> (Nominative, adjective feminine) refers to Natural National Park Chingaza, where the holotype was collected. This name comes from the muisca indigenous language of Colombia, meaning “mountain range of the gods of the night”. It is one of the largest paramo ecosystems of Colombia and is the type locality of <italic><tp:taxon-name><tp:taxon-name-part taxon-name-part-type="genus" reg="Eudicrana">E.</tp:taxon-name-part> <tp:taxon-name-part taxon-name-part-type="species" reg="chingaza">chingaza</tp:taxon-name-part></tp:taxon-name></italic>.</p></tp:treatment-sec><tp:treatment-sec sec-type="remarks" id="SECID0EJCAG"><title>Remarks.</title><p>This species can be clearly separated from <italic><tp:taxon-name><tp:taxon-name-part taxon-name-part-type="genus" reg="Eudicrana">E.</tp:taxon-name-part> <tp:taxon-name-part taxon-name-part-type="species" reg="silvaandina">silvaandina</tp:taxon-name-part></tp:taxon-name></italic> by the short latero-distal projection of the gonocoxite in <italic><tp:taxon-name><tp:taxon-name-part taxon-name-part-type="genus" reg="Eudicrana">E.</tp:taxon-name-part> <tp:taxon-name-part taxon-name-part-type="species" reg="chingaza">chingaza</tp:taxon-name-part></tp:taxon-name></italic>, by the wider cercus, and the nearly translucent wing membrane, without a darkened anterior margin of the wing. <italic><tp:taxon-name><tp:taxon-name-part taxon-name-part-type="genus" reg="Eudicrana">E.</tp:taxon-name-part> <tp:taxon-name-part taxon-name-part-type="species" reg="maculata">maculata</tp:taxon-name-part></tp:taxon-name></italic> also has a short latero-distal projection of the gonocoxite, but has a clear maculation in the wing and sc-r is placed very close to the origin of Rs.</p><fig id="F6" position="float" orientation="portrait"><object-id xmlns:xlink="http://www.w3.org/1999/xlink" content-type="doi" xlink:type="simple">10.3897/zookeys.988.49627.figure6</object-id><object-id xmlns:xlink="http://www.w3.org/1999/xlink" content-type="arpha" xlink:type="simple">F3F0753E-6565-5DB3-95AB-2E3B9F77B306</object-id><label>Figure 6.</label><caption><p>Male terminalia of <italic><tp:taxon-name><tp:taxon-name-part taxon-name-part-type="genus" reg="Eudicrana">Eudicrana</tp:taxon-name-part> <tp:taxon-name-part taxon-name-part-type="species" reg="chingaza">chingaza</tp:taxon-name-part></tp:taxon-name></italic> sp. nov. (holotype) <bold>A, B</bold> ventral view <bold>C, D</bold> dorsal view <bold>A, C</bold> photograph <bold>B, D</bold> drawing.</p></caption><graphic xmlns:xlink="http://www.w3.org/1999/xlink" xlink:href="zookeys-988-129-g006.jpg" position="float" orientation="portrait" xlink:type="simple" id="oo_472708.jpg"><uri content-type="original_file" xlink:type="simple">https://binary.pensoft.net/fig/472708</uri></graphic></fig></tp:treatment-sec><tp:treatment-sec><!--Section generated to contain objects referenced in tp:taxon-treatment.--><fig id="F2" position="float" orientation="portrait"><object-id xmlns:xlink="http://www.w3.org/1999/xlink" content-type="doi" xlink:type="simple">10.3897/zookeys.988.49627.figure2</object-id><object-id xmlns:xlink="http://www.w3.org/1999/xlink" content-type="arpha" xlink:type="simple">CFD85512-CCCF-5DE8-BC11-6CE764C53495</object-id><label>Figure 2.</label><caption><p><bold>A</bold> Habitus of <italic><tp:taxon-name><tp:taxon-name-part taxon-name-part-type="genus" reg="Eudicrana">Eudicrana</tp:taxon-name-part> <tp:taxon-name-part taxon-name-part-type="species" reg="silvaandina">silvaandina</tp:taxon-name-part></tp:taxon-name></italic> sp. nov., male (holotype) <bold>B</bold> Habitus of <italic><tp:taxon-name><tp:taxon-name-part taxon-name-part-type="genus" reg="Eudicrana">E.</tp:taxon-name-part> <tp:taxon-name-part taxon-name-part-type="species" reg="chingaza">chingaza</tp:taxon-name-part></tp:taxon-name></italic> sp. nov., male (holotype), terminalia detached <bold>C</bold> Habitus of <italic><tp:taxon-name><tp:taxon-name-part taxon-name-part-type="genus" reg="Eudicrana">E.</tp:taxon-name-part> <tp:taxon-name-part taxon-name-part-type="species" reg="maculata">maculata</tp:taxon-name-part></tp:taxon-name></italic> sp. nov., male (holotype) <bold>D</bold> Male habitus of <italic><tp:taxon-name><tp:taxon-name-part taxon-name-part-type="genus" reg="Eudicrana">E.</tp:taxon-name-part> <tp:taxon-name-part taxon-name-part-type="species" reg="merizaldei">merizaldei</tp:taxon-name-part></tp:taxon-name></italic> sp. nov. (holotype) <bold>E</bold> Habitus of <italic><tp:taxon-name><tp:taxon-name-part taxon-name-part-type="genus" reg="Eudicrana">E.</tp:taxon-name-part> <tp:taxon-name-part taxon-name-part-type="species" reg="merizaldei">merizaldei</tp:taxon-name-part></tp:taxon-name></italic> sp. nov., female. Scale bar: 1mm</p></caption><graphic xmlns:xlink="http://www.w3.org/1999/xlink" xlink:href="zookeys-988-129-g002.jpg" position="float" orientation="portrait" xlink:type="simple" id="oo_472704.jpg"><uri content-type="original_file" xlink:type="simple">https://binary.pensoft.net/fig/472704</uri></graphic></fig><fig id="F3" position="float" orientation="portrait"><object-id xmlns:xlink="http://www.w3.org/1999/xlink" content-type="doi" xlink:type="simple">10.3897/zookeys.988.49627.figure3</object-id><object-id xmlns:xlink="http://www.w3.org/1999/xlink" content-type="arpha" xlink:type="simple">4ACD1CA1-8913-578E-94F2-33CA664DC11A</object-id><label>Figure 3.</label><caption><p>Head, frontal view <bold>A</bold><italic><tp:taxon-name><tp:taxon-name-part taxon-name-part-type="genus" reg="Eudicrana">Eudicrana</tp:taxon-name-part> <tp:taxon-name-part taxon-name-part-type="species" reg="silvaandina">silvaandina</tp:taxon-name-part></tp:taxon-name></italic> sp. nov. (holotype) <bold>B</bold><italic><tp:taxon-name><tp:taxon-name-part taxon-name-part-type="genus" reg="Eudicrana">E.</tp:taxon-name-part> <tp:taxon-name-part taxon-name-part-type="species" reg="chingaza">chingaza</tp:taxon-name-part></tp:taxon-name></italic> sp. nov. (holotype) <bold>C</bold><italic><tp:taxon-name><tp:taxon-name-part taxon-name-part-type="genus" reg="Eudicrana">E.</tp:taxon-name-part> <tp:taxon-name-part taxon-name-part-type="species" reg="maculata">maculata</tp:taxon-name-part></tp:taxon-name></italic> sp. nov., (holotype) <bold>D</bold><italic><tp:taxon-name><tp:taxon-name-part taxon-name-part-type="genus" reg="Eudicrana">E.</tp:taxon-name-part> <tp:taxon-name-part taxon-name-part-type="species" reg="merizaldei">merizaldei</tp:taxon-name-part></tp:taxon-name></italic> sp. nov. (holotype). Thorax, lateral view <bold>E</bold><italic><tp:taxon-name><tp:taxon-name-part taxon-name-part-type="genus" reg="Eudicrana">Eudicrana</tp:taxon-name-part> <tp:taxon-name-part taxon-name-part-type="species" reg="silvaandina">silvaandina</tp:taxon-name-part></tp:taxon-name></italic> sp. nov. (holotype) <bold>F</bold><italic><tp:taxon-name><tp:taxon-name-part taxon-name-part-type="genus" reg="Eudicrana">E.</tp:taxon-name-part> <tp:taxon-name-part taxon-name-part-type="species" reg="chingaza">chingaza</tp:taxon-name-part></tp:taxon-name></italic> sp. nov. (holotype) <bold>G</bold><italic><tp:taxon-name><tp:taxon-name-part taxon-name-part-type="genus" reg="Eudicrana">E.</tp:taxon-name-part> <tp:taxon-name-part taxon-name-part-type="species" reg="maculata">maculata</tp:taxon-name-part></tp:taxon-name></italic> sp. nov. (holotype) <bold>H</bold><italic><tp:taxon-name><tp:taxon-name-part taxon-name-part-type="genus" reg="Eudicrana">E.</tp:taxon-name-part> <tp:taxon-name-part taxon-name-part-type="species" reg="merizaldei">merizaldei</tp:taxon-name-part></tp:taxon-name></italic> sp. nov. (holotype). Thorax, dorsal view <bold>I</bold><italic><tp:taxon-name><tp:taxon-name-part taxon-name-part-type="genus" reg="Eudicrana">Eudicrana</tp:taxon-name-part> <tp:taxon-name-part taxon-name-part-type="species" reg="silvaandina">silvaandina</tp:taxon-name-part></tp:taxon-name></italic> sp. nov. (holotype) <bold>J</bold><italic><tp:taxon-name><tp:taxon-name-part taxon-name-part-type="genus" reg="Eudicrana">E.</tp:taxon-name-part> <tp:taxon-name-part taxon-name-part-type="species" reg="chingaza">chingaza</tp:taxon-name-part></tp:taxon-name></italic> sp. nov. (holotype) <bold>K</bold><italic><tp:taxon-name><tp:taxon-name-part taxon-name-part-type="genus" reg="Eudicrana">E.</tp:taxon-name-part> <tp:taxon-name-part taxon-name-part-type="species" reg="maculata">maculata</tp:taxon-name-part></tp:taxon-name></italic> sp. nov. (holotype) <bold>L</bold><italic><tp:taxon-name><tp:taxon-name-part taxon-name-part-type="genus" reg="Eudicrana">E.</tp:taxon-name-part> <tp:taxon-name-part taxon-name-part-type="species" reg="merizaldei">merizaldei</tp:taxon-name-part></tp:taxon-name></italic> sp. nov. (holotype). Scale bar: 0.25 mm.</p></caption><graphic xmlns:xlink="http://www.w3.org/1999/xlink" xlink:href="zookeys-988-129-g003.jpg" position="float" orientation="portrait" xlink:type="simple" id="oo_472705.jpg"><uri content-type="original_file" xlink:type="simple">https://binary.pensoft.net/fig/472705</uri></graphic></fig></tp:treatment-sec></tp:taxon-treatment>
