# Supplementary material for: Four new Neotropical species of Eudicrana Loew (Diptera, Mycetophilidae, Sciophilinae) from the Colombian high Andean ecosystems, with comments on the genus
Source: Zookeys. 2020 Nov 6;988:129–50. doi: 10.3897/zookeys.988.49627 (PMC7666061; doi:10.3897/zookeys.988.49627)
Supplement: XML Treatment for Eudicrana maculata [file zookeys.988.49627-treatment4.xml]

<!DOCTYPE tp:taxon-treatment
  PUBLIC "-//TaxonX//DTD Taxonomic Treatment Publishing DTD v0 20100105//EN" "tax-treatment-NSO.dtd">
<tp:taxon-treatment xmlns:tp="http://www.plazi.org/taxpub"><tp:treatment-meta><kwd-group><label>Taxon classification</label><kwd><named-content xmlns:xlink="http://www.w3.org/1999/xlink" content-type="kingdom">Animalia</named-content></kwd><kwd><named-content xmlns:xlink="http://www.w3.org/1999/xlink" content-type="order">Diptera</named-content></kwd><kwd><named-content xmlns:xlink="http://www.w3.org/1999/xlink" content-type="family">Mycetophilidae</named-content></kwd></kwd-group><mixed-citation publication-type="journal"><person-group><name><surname>Henao-Sepúlveda</surname><given-names>Carolina</given-names></name><name><surname>Wolff</surname><given-names>Marta</given-names></name><name><surname>Amorim</surname><given-names>Dalton de Souza</given-names></name></person-group><article-title>Four new Neotropical species of <italic><tp:taxon-name><tp:taxon-name-part taxon-name-part-type="genus" reg="Eudicrana">Eudicrana</tp:taxon-name-part></tp:taxon-name></italic> Loew (<tp:taxon-name><tp:taxon-name-part taxon-name-part-type="order">Diptera</tp:taxon-name-part></tp:taxon-name>, <tp:taxon-name><tp:taxon-name-part taxon-name-part-type="family">Mycetophilidae</tp:taxon-name-part></tp:taxon-name>, <tp:taxon-name><tp:taxon-name-part taxon-name-part-type="subfamily">Sciophilinae</tp:taxon-name-part></tp:taxon-name>) from the Colombian high Andean ecosystems, with comments on the genus</article-title><source>Zookeys</source><day>06</day><month>11</month><year>2020</year><volume>988</volume><fpage>129</fpage><lpage>150</lpage><pub-id pub-id-type="doi">10.3897/zookeys.988.49627</pub-id></mixed-citation></tp:treatment-meta><tp:nomenclature><tp:taxon-name><object-id xmlns:xlink="http://www.w3.org/1999/xlink" content-type="arpha" xlink:type="simple">02A10334-186E-5867-9819-18F4DE2957FD</object-id>
            <tp:taxon-name-part taxon-name-part-type="genus" reg="Eudicrana">Eudicrana</tp:taxon-name-part>
            <tp:taxon-name-part taxon-name-part-type="species" reg="maculata">maculata</tp:taxon-name-part>
            <object-id xmlns:xlink="http://www.w3.org/1999/xlink" content-type="zoobank" xlink:type="simple">http://zoobank.org/8BA9D52C-6931-41FC-9933-0531CC1ECCEB</object-id>
          </tp:taxon-name><tp:taxon-status xmlns:xlink="http://www.w3.org/1999/xlink" xlink:type="simple">sp. nov.</tp:taxon-status><xref ref-type="fig" rid="F2">Figs 2C</xref><xref ref-type="fig" rid="F3">, 3C, G, K</xref><xref ref-type="fig" rid="F4">, 4C</xref><xref ref-type="fig" rid="F7">, 7</xref></tp:nomenclature><tp:treatment-sec sec-type="type material" id="SECID0EIGAG"><title>Type material.</title><p><bold><italic>Holotype</italic>.</bold> 1♂, Colombia, Department of Antioquia, San José de la Montaña municipality, El Congo rural settlement, paramo El Congo locality; <named-content xmlns:xlink="http://www.w3.org/1999/xlink" content-type="dwc:verbatimCoordinates" xlink:type="simple"><named-content content-type="geo-json" specific-use="{&#34;type&#34;:&#34;Point&#34;,&#34;coordinates&#34;:[-75.726170,6.776087]}" id="NCID0EWGAG" xlink:type="simple">6°46.5652'N, 75°43.5702'W</named-content></named-content>, alt. 3150 m a.s.l.; 25 Mar.–5 Apr. 2017; Proyecto Moscas de las flores. C .H–Sepúlveda and M. Wolff legs.; dwarf forests, sweeping net (<named-content xmlns:xlink="http://www.w3.org/1999/xlink" content-type="dwc:institutional_code" xlink:type="simple">CEUA</named-content> 106590, wing in Euparal on slide mounting, rest of the body in 96% ethanol, genitalia preserved in glycerine microvial). <bold><italic>Paratypes</italic>.</bold> 1♂, same data as holotype (<named-content xmlns:xlink="http://www.w3.org/1999/xlink" content-type="dwc:institutional_code" xlink:type="simple">CEUA</named-content> 106591, in alcohol); 1♂, Colombia Department of Antioquia, Sonsón municipality, paramo of Sonsón locality; <named-content xmlns:xlink="http://www.w3.org/1999/xlink" content-type="dwc:verbatimCoordinates" xlink:type="simple"><named-content content-type="geo-json" specific-use="{&#34;type&#34;:&#34;Point&#34;,&#34;coordinates&#34;:[-75.246820,5.068820]}" id="NCID0EMHAG" xlink:type="simple">5°4.1292'N, 75°14.8092'W</named-content></named-content>; alt. 3000 m a.s.l.; 10–15 Sept. 2011; forest; Malaise trap; L. Rios leg.; (<named-content xmlns:xlink="http://www.w3.org/1999/xlink" content-type="dwc:institutional_code" xlink:type="simple">CEUA</named-content> 113393, in alcohol).</p></tp:treatment-sec><tp:treatment-sec sec-type="diagnosis" id="SECID0EWHAG"><title>Diagnosis.</title><p>Scutum with a wide dark brown band. Anepisternum with a set of short dorsal setae. Coxae darkened distally, hind femur with a blackish brown marking on basal third. Wing with a dark brown macula along margin at region of sc-r, base of Rs and R<sub>4</sub>, r-m, bM, M<sub>1+2</sub> and base of medial fork and over entire apical third. Abdomen blackish brown except in the basal third of each segment. Terminalia as long as wide, with short dorso-lateral projection of gonocoxite bearing a strong distal spine. Cerci very long, wide basally and setose. Paramere bifid, apically rounded and wide, with long dark spines on the margin.</p></tp:treatment-sec><tp:treatment-sec sec-type="description" id="SECID0EAIAG"><title>Description.</title><p><bold><italic>Male</italic></bold> (Fig. <xref ref-type="fig" rid="F2">2C</xref>). Body length, 7.5–8.0mm. <italic>Head</italic> (Fig. <xref ref-type="fig" rid="F3">3C</xref>). Width, 0.55–0.57 mm, height, 0.33–0.35 mm. Vertex brown, with abundant short brownish setae. Mid ocellus absent, lateral ocelli almost touching eye margin and surrounding by dark brown. Eyes setose. Occiput with three long dark setae behind eyes. Scape slightly longer than pedicel, ochre-yellow cylindrical, both with abundant dark setulae on distal half; 14 flagellomeres dark brown, first flagellomere with basal fourth whitish yellow, almost twice as long as second. Frons light brown, setose; face yellowish brown, semi-circular, setose; clypeus yellowish brown, elongate, with shorter setae on dorsal half and a set of dark longer setae on ventral half; palpus with palpifer plus four palpomeres, brown, first palpomere about as long as second, last palpomere light brown, more than three times as long as penultimate. <italic>Thorax</italic> (Fig. <xref ref-type="fig" rid="F3">3G, K</xref>). Scutum with yellowish area mesally, delimited by weak marks at anterior and lateral margins, with a pair of light brown lateral bands, blackish brown markings spread over scutum; scutum covered with scattered small setae, dorsocentrals differentiated, slightly longer than remaining setae, acrostichals not differentiated, a number of stronger and longer black setae along lateral margins. Scutellum yellowish-brown on disc, with brown distal margin, scattered homogeneous short setae on distal margin, with some longer setae. Pleural sclerites mostly ochre yellowish, with dark brown irregular spots. Pleural membrane pale yellow. Antepronotum with six longer setae, proespisternum with shorter irregularly dark setae. Anepisternum with a dorsal set of short setulae. Proepimeron, katepisternum, mesepimeron, and metepisternum bare, laterotergite with shorter setae on anterior half and 10–12 long setae on posterior half; mediotergite with long lateral setae and a number of smaller dorso-medial setae. Halter pedicel and knob light brown, setose. <italic>Legs</italic>. Fore coxae and mid femora cream-yellow, coxae darker at tips; all tibiae and tarsi dark brown, hind femur blackish-brown on basal third. Fore tibia with distal oval depression ventrally with abundant, irregularly distributed trichia, first tarsomere 1.5 times tibia length. Mid tibia with short irregularly arranged setation and some dark setae, a ventral comb apically, tarsi with dark, short erect setae along entire length. Hind tibia with blackish short setae laterally and dorsally along tibia length, ventral comb absent. Tibial spurs 1:2:2, dark brown, spurs more than three times tibia width at apex. Tarsal claws with large apical tooth, smaller basal tooth. <italic>Wing</italic> (Fig. <xref ref-type="fig" rid="F4">4C</xref>). Length 5.5–6.0 mm, width 2.0 mm. Membrane light brown, densely covered with decumbent macrotrichia, microtrichia present; a slightly darker macula along margin at region of sc-r, base of Rs and R<sub>4</sub>, r-m, bM, M<sub>1+2</sub> and base of medial fork and over entire apical third. Sc complete, setose, reaching C well beyond base of Rs, near to level of R<sub>4</sub>; sc-r present, bare, just slightly beyond level of origin of Rs; first sector of Rs only slightly oblique, setose; R<sub>1</sub> long, reaching C at apical fifth of wing; C extending shortly over apex of R<sub>5</sub>; R<sub>4</sub> present, cell r4 elongate, setose, about 5.7 times as long as wide; R<sub>5</sub> slightly curved towards posterior margin at apex; r-m setose, oblique, shorter than M<sub>1+2</sub>. Medial and cubital veins complete basally. M<sub>1+2</sub> twice length of r–m; origin of M<sub>4</sub> more basal than medial fork; CuA gently curved towards base at apical third; pseudovein sclerotized to distal third of CuA; CuP sclerotized to about basal third of CuA. <italic>Abdomen</italic> (Fig. <xref ref-type="fig" rid="F2">2B</xref>). Abdominal segments 2-6 elongate, cream yellow on basal fifth, blackish brown on distal four fifth, dark setae covering tergites and sternites. <italic>Terminalia</italic> (Fig. <xref ref-type="fig" rid="F7">7A–D</xref>). Dark brown, wider than long. Gonocoxites almost fusing at ventral face, with a thin incision between them; dorsal margin covered with several combs of elongated setae; inner surface of the ventral lobe of gonocoxite bearing scattered short spines and several combs of setae. Dorsally without a pronounced lobe, over the inner surface covered with short and scattered spines; dorsal latero-distal extensions short, with a strong external subdistal spine. Gonostylus short and rounded, apical surface with a set of dark combs. Paramere with two distal projection bearing dark spines distally. Aedeagus triangular distally. Cercus digitiform, long, extending well beyond distal margins of gonocoxite, slender, slightly wider at base, setose.</p><fig id="F7" position="float" orientation="portrait"><object-id xmlns:xlink="http://www.w3.org/1999/xlink" content-type="doi" xlink:type="simple">10.3897/zookeys.988.49627.figure7</object-id><object-id xmlns:xlink="http://www.w3.org/1999/xlink" content-type="arpha" xlink:type="simple">9EA2B5C9-4475-5174-94CA-38FCD7CE3719</object-id><label>Figure 7.</label><caption><p>Male terminalia of <italic><tp:taxon-name><tp:taxon-name-part taxon-name-part-type="genus" reg="Eudicrana">Eudicrana</tp:taxon-name-part> <tp:taxon-name-part taxon-name-part-type="species" reg="maculata">maculata</tp:taxon-name-part></tp:taxon-name></italic> sp. nov. (holotype) <bold>A, B</bold> ventral view <bold>C, D</bold> dorsal view <bold>A, C</bold> photograph <bold>B, D</bold> drawing.</p></caption><graphic xmlns:xlink="http://www.w3.org/1999/xlink" xlink:href="zookeys-988-129-g007.jpg" position="float" orientation="portrait" xlink:type="simple" id="oo_472709.jpg"><uri content-type="original_file" xlink:type="simple">https://binary.pensoft.net/fig/472709</uri></graphic></fig><p><bold><italic>Female</italic>.</bold> Unknown.</p></tp:treatment-sec><tp:treatment-sec sec-type="etymology" id="SECID0EKLAG"><title>Etymology.</title><p>The specific epithet <italic><tp:taxon-name><tp:taxon-name-part taxon-name-part-type="genus" reg="Eudicrana"/><tp:taxon-name-part taxon-name-part-type="species" reg="maculata">maculata</tp:taxon-name-part></tp:taxon-name></italic> (nominative, adjective feminine) of this species refers to the evident dark brown maculae on the wing membrane.</p></tp:treatment-sec><tp:treatment-sec sec-type="remarks" id="SECID0E1LAG"><title>Remarks.</title><p>This species is present in the transitional “dwarf forests” (Fig. <xref ref-type="fig" rid="F1">1B</xref>), between the high Andean forest and the paramos. This kind of environment is mainly dominated by the <tp:taxon-name><tp:taxon-name-part taxon-name-part-type="family">Melastomataceae</tp:taxon-name-part></tp:taxon-name> species <italic><tp:taxon-name><tp:taxon-name-part taxon-name-part-type="genus" reg="Tibuchina">Tibuchina</tp:taxon-name-part> <tp:taxon-name-part taxon-name-part-type="species" reg="grossa">grossa</tp:taxon-name-part></tp:taxon-name></italic> (L.f) Cogn., the <tp:taxon-name><tp:taxon-name-part taxon-name-part-type="family">Cunoniaceae</tp:taxon-name-part></tp:taxon-name><italic><tp:taxon-name><tp:taxon-name-part taxon-name-part-type="genus" reg="Wienmannia">Wienmannia</tp:taxon-name-part> <tp:taxon-name-part taxon-name-part-type="species" reg="tomentosa">tomentosa</tp:taxon-name-part></tp:taxon-name></italic> L.f., the <tp:taxon-name><tp:taxon-name-part taxon-name-part-type="family">Clusiaceae</tp:taxon-name-part></tp:taxon-name><italic><tp:taxon-name><tp:taxon-name-part taxon-name-part-type="genus" reg="Clusia">Clusia</tp:taxon-name-part> <tp:taxon-name-part taxon-name-part-type="species" reg="multiflora">multiflora</tp:taxon-name-part></tp:taxon-name></italic> Kunth, and the <tp:taxon-name><tp:taxon-name-part taxon-name-part-type="family">Winteraceae</tp:taxon-name-part></tp:taxon-name><italic><tp:taxon-name><tp:taxon-name-part taxon-name-part-type="genus" reg="Drimys">Drimys</tp:taxon-name-part> <tp:taxon-name-part taxon-name-part-type="species" reg="granadensis">granadensis</tp:taxon-name-part></tp:taxon-name></italic> L.f.. This habitat is also rich in bryophyte mosses and the soil has a large layer of leaf litter. It is a very humid environment, usually with low temperature and low luminosity due to clouds.</p></tp:treatment-sec><tp:treatment-sec><!--Section generated to contain objects referenced in tp:taxon-treatment.--><fig id="F2" position="float" orientation="portrait"><object-id xmlns:xlink="http://www.w3.org/1999/xlink" content-type="doi" xlink:type="simple">10.3897/zookeys.988.49627.figure2</object-id><object-id xmlns:xlink="http://www.w3.org/1999/xlink" content-type="arpha" xlink:type="simple">CFD85512-CCCF-5DE8-BC11-6CE764C53495</object-id><label>Figure 2.</label><caption><p><bold>A</bold> Habitus of <italic><tp:taxon-name><tp:taxon-name-part taxon-name-part-type="genus" reg="Eudicrana">Eudicrana</tp:taxon-name-part> <tp:taxon-name-part taxon-name-part-type="species" reg="silvaandina">silvaandina</tp:taxon-name-part></tp:taxon-name></italic> sp. nov., male (holotype) <bold>B</bold> Habitus of <italic><tp:taxon-name><tp:taxon-name-part taxon-name-part-type="genus" reg="Eudicrana">E.</tp:taxon-name-part> <tp:taxon-name-part taxon-name-part-type="species" reg="chingaza">chingaza</tp:taxon-name-part></tp:taxon-name></italic> sp. nov., male (holotype), terminalia detached <bold>C</bold> Habitus of <italic><tp:taxon-name><tp:taxon-name-part taxon-name-part-type="genus" reg="Eudicrana">E.</tp:taxon-name-part> <tp:taxon-name-part taxon-name-part-type="species" reg="maculata">maculata</tp:taxon-name-part></tp:taxon-name></italic> sp. nov., male (holotype) <bold>D</bold> Male habitus of <italic><tp:taxon-name><tp:taxon-name-part taxon-name-part-type="genus" reg="Eudicrana">E.</tp:taxon-name-part> <tp:taxon-name-part taxon-name-part-type="species" reg="merizaldei">merizaldei</tp:taxon-name-part></tp:taxon-name></italic> sp. nov. (holotype) <bold>E</bold> Habitus of <italic><tp:taxon-name><tp:taxon-name-part taxon-name-part-type="genus" reg="Eudicrana">E.</tp:taxon-name-part> <tp:taxon-name-part taxon-name-part-type="species" reg="merizaldei">merizaldei</tp:taxon-name-part></tp:taxon-name></italic> sp. nov., female. Scale bar: 1mm</p></caption><graphic xmlns:xlink="http://www.w3.org/1999/xlink" xlink:href="zookeys-988-129-g002.jpg" position="float" orientation="portrait" xlink:type="simple" id="oo_472704.jpg"><uri content-type="original_file" xlink:type="simple">https://binary.pensoft.net/fig/472704</uri></graphic></fig><fig id="F3" position="float" orientation="portrait"><object-id xmlns:xlink="http://www.w3.org/1999/xlink" content-type="doi" xlink:type="simple">10.3897/zookeys.988.49627.figure3</object-id><object-id xmlns:xlink="http://www.w3.org/1999/xlink" content-type="arpha" xlink:type="simple">4ACD1CA1-8913-578E-94F2-33CA664DC11A</object-id><label>Figure 3.</label><caption><p>Head, frontal view <bold>A</bold><italic><tp:taxon-name><tp:taxon-name-part taxon-name-part-type="genus" reg="Eudicrana">Eudicrana</tp:taxon-name-part> <tp:taxon-name-part taxon-name-part-type="species" reg="silvaandina">silvaandina</tp:taxon-name-part></tp:taxon-name></italic> sp. nov. (holotype) <bold>B</bold><italic><tp:taxon-name><tp:taxon-name-part taxon-name-part-type="genus" reg="Eudicrana">E.</tp:taxon-name-part> <tp:taxon-name-part taxon-name-part-type="species" reg="chingaza">chingaza</tp:taxon-name-part></tp:taxon-name></italic> sp. nov. (holotype) <bold>C</bold><italic><tp:taxon-name><tp:taxon-name-part taxon-name-part-type="genus" reg="Eudicrana">E.</tp:taxon-name-part> <tp:taxon-name-part taxon-name-part-type="species" reg="maculata">maculata</tp:taxon-name-part></tp:taxon-name></italic> sp. nov., (holotype) <bold>D</bold><italic><tp:taxon-name><tp:taxon-name-part taxon-name-part-type="genus" reg="Eudicrana">E.</tp:taxon-name-part> <tp:taxon-name-part taxon-name-part-type="species" reg="merizaldei">merizaldei</tp:taxon-name-part></tp:taxon-name></italic> sp. nov. (holotype). Thorax, lateral view <bold>E</bold><italic><tp:taxon-name><tp:taxon-name-part taxon-name-part-type="genus" reg="Eudicrana">Eudicrana</tp:taxon-name-part> <tp:taxon-name-part taxon-name-part-type="species" reg="silvaandina">silvaandina</tp:taxon-name-part></tp:taxon-name></italic> sp. nov. (holotype) <bold>F</bold><italic><tp:taxon-name><tp:taxon-name-part taxon-name-part-type="genus" reg="Eudicrana">E.</tp:taxon-name-part> <tp:taxon-name-part taxon-name-part-type="species" reg="chingaza">chingaza</tp:taxon-name-part></tp:taxon-name></italic> sp. nov. (holotype) <bold>G</bold><italic><tp:taxon-name><tp:taxon-name-part taxon-name-part-type="genus" reg="Eudicrana">E.</tp:taxon-name-part> <tp:taxon-name-part taxon-name-part-type="species" reg="maculata">maculata</tp:taxon-name-part></tp:taxon-name></italic> sp. nov. (holotype) <bold>H</bold><italic><tp:taxon-name><tp:taxon-name-part taxon-name-part-type="genus" reg="Eudicrana">E.</tp:taxon-name-part> <tp:taxon-name-part taxon-name-part-type="species" reg="merizaldei">merizaldei</tp:taxon-name-part></tp:taxon-name></italic> sp. nov. (holotype). Thorax, dorsal view <bold>I</bold><italic><tp:taxon-name><tp:taxon-name-part taxon-name-part-type="genus" reg="Eudicrana">Eudicrana</tp:taxon-name-part> <tp:taxon-name-part taxon-name-part-type="species" reg="silvaandina">silvaandina</tp:taxon-name-part></tp:taxon-name></italic> sp. nov. (holotype) <bold>J</bold><italic><tp:taxon-name><tp:taxon-name-part taxon-name-part-type="genus" reg="Eudicrana">E.</tp:taxon-name-part> <tp:taxon-name-part taxon-name-part-type="species" reg="chingaza">chingaza</tp:taxon-name-part></tp:taxon-name></italic> sp. nov. (holotype) <bold>K</bold><italic><tp:taxon-name><tp:taxon-name-part taxon-name-part-type="genus" reg="Eudicrana">E.</tp:taxon-name-part> <tp:taxon-name-part taxon-name-part-type="species" reg="maculata">maculata</tp:taxon-name-part></tp:taxon-name></italic> sp. nov. (holotype) <bold>L</bold><italic><tp:taxon-name><tp:taxon-name-part taxon-name-part-type="genus" reg="Eudicrana">E.</tp:taxon-name-part> <tp:taxon-name-part taxon-name-part-type="species" reg="merizaldei">merizaldei</tp:taxon-name-part></tp:taxon-name></italic> sp. nov. (holotype). Scale bar: 0.25 mm.</p></caption><graphic xmlns:xlink="http://www.w3.org/1999/xlink" xlink:href="zookeys-988-129-g003.jpg" position="float" orientation="portrait" xlink:type="simple" id="oo_472705.jpg"><uri content-type="original_file" xlink:type="simple">https://binary.pensoft.net/fig/472705</uri></graphic></fig><fig id="F4" position="float" orientation="portrait"><object-id xmlns:xlink="http://www.w3.org/1999/xlink" content-type="doi" xlink:type="simple">10.3897/zookeys.988.49627.figure4</object-id><object-id xmlns:xlink="http://www.w3.org/1999/xlink" content-type="arpha" xlink:type="simple">0E1EEB50-F850-566F-ABD0-E461199300E6</object-id><label>Figure 4.</label><caption><p><bold>A</bold> Wing of <italic><tp:taxon-name><tp:taxon-name-part taxon-name-part-type="genus" reg="Eudicrana">Eudicrana</tp:taxon-name-part> <tp:taxon-name-part taxon-name-part-type="species" reg="silvaandina">silvaandina</tp:taxon-name-part></tp:taxon-name></italic> sp. nov. (holotype) <bold>B</bold> wing of <italic><tp:taxon-name><tp:taxon-name-part taxon-name-part-type="genus" reg="Eudicrana">E.</tp:taxon-name-part> <tp:taxon-name-part taxon-name-part-type="species" reg="chingaza">chingaza</tp:taxon-name-part></tp:taxon-name></italic> sp. nov. (holotype) <bold>C</bold> wing of <italic><tp:taxon-name><tp:taxon-name-part taxon-name-part-type="genus" reg="Eudicrana">E.</tp:taxon-name-part> <tp:taxon-name-part taxon-name-part-type="species" reg="maculata">maculata</tp:taxon-name-part></tp:taxon-name></italic> sp. nov. (holotype) <bold>D, E</bold> wing of <italic><tp:taxon-name><tp:taxon-name-part taxon-name-part-type="genus" reg="Eudicrana">E.</tp:taxon-name-part> <tp:taxon-name-part taxon-name-part-type="species" reg="merizaldei">merizaldei</tp:taxon-name-part></tp:taxon-name></italic> sp. nov. <bold>D</bold> male (holotype) <bold>E</bold> female (paratype). Scale bar:1 mm.</p></caption><graphic xmlns:xlink="http://www.w3.org/1999/xlink" xlink:href="zookeys-988-129-g004.jpg" position="float" orientation="portrait" xlink:type="simple" id="oo_472706.jpg"><uri content-type="original_file" xlink:type="simple">https://binary.pensoft.net/fig/472706</uri></graphic></fig><fig id="F1" position="float" orientation="portrait"><object-id xmlns:xlink="http://www.w3.org/1999/xlink" content-type="doi" xlink:type="simple">10.3897/zookeys.988.49627.figure1</object-id><object-id xmlns:xlink="http://www.w3.org/1999/xlink" content-type="arpha" xlink:type="simple">4062CD0B-A87C-5202-AD27-08FAB9A501AF</object-id><label>Figure 1.</label><caption><p><bold>A</bold> Landscape images of the municipality of San José de la Montaña, paramo El Congo, Colombia, type locality of <italic><tp:taxon-name><tp:taxon-name-part taxon-name-part-type="genus" reg="Eudicrana">Eudicrana</tp:taxon-name-part> <tp:taxon-name-part taxon-name-part-type="species" reg="maculata">maculata</tp:taxon-name-part></tp:taxon-name></italic> sp. nov. (holotype) <bold>B</bold> Malaise trap habitat is in area covered on <bold>A C</bold> landscape images of the municipality of Envigado, private property Nubarrones, type locality of <italic><tp:taxon-name><tp:taxon-name-part taxon-name-part-type="genus" reg="Eudicrana">E.</tp:taxon-name-part> <tp:taxon-name-part taxon-name-part-type="species" reg="merizaldei">merizaldei</tp:taxon-name-part></tp:taxon-name></italic> sp. nov. (holotype) <bold>D</bold> Malaise trap habitat is in area covered on <bold>C</bold>.</p></caption><graphic xmlns:xlink="http://www.w3.org/1999/xlink" xlink:href="zookeys-988-129-g001.jpg" position="float" orientation="portrait" xlink:type="simple" id="oo_472703.jpg"><uri content-type="original_file" xlink:type="simple">https://binary.pensoft.net/fig/472703</uri></graphic></fig></tp:treatment-sec></tp:taxon-treatment>
