# Supplementary material for: Four new Neotropical species of Eudicrana Loew (Diptera, Mycetophilidae, Sciophilinae) from the Colombian high Andean ecosystems, with comments on the genus
Source: Zookeys. 2020 Nov 6;988:129–50. doi: 10.3897/zookeys.988.49627 (PMC7666061; doi:10.3897/zookeys.988.49627)
Supplement: XML Treatment for Eudicrana merizaldei [file zookeys.988.49627-treatment5.xml]

<!DOCTYPE tp:taxon-treatment
  PUBLIC "-//TaxonX//DTD Taxonomic Treatment Publishing DTD v0 20100105//EN" "tax-treatment-NSO.dtd">
<tp:taxon-treatment xmlns:tp="http://www.plazi.org/taxpub"><tp:treatment-meta><kwd-group><label>Taxon classification</label><kwd><named-content xmlns:xlink="http://www.w3.org/1999/xlink" content-type="kingdom">Animalia</named-content></kwd><kwd><named-content xmlns:xlink="http://www.w3.org/1999/xlink" content-type="order">Diptera</named-content></kwd><kwd><named-content xmlns:xlink="http://www.w3.org/1999/xlink" content-type="family">Mycetophilidae</named-content></kwd></kwd-group><mixed-citation publication-type="journal"><person-group><name><surname>Henao-Sepúlveda</surname><given-names>Carolina</given-names></name><name><surname>Wolff</surname><given-names>Marta</given-names></name><name><surname>Amorim</surname><given-names>Dalton de Souza</given-names></name></person-group><article-title>Four new Neotropical species of <italic><tp:taxon-name><tp:taxon-name-part taxon-name-part-type="genus" reg="Eudicrana">Eudicrana</tp:taxon-name-part></tp:taxon-name></italic> Loew (<tp:taxon-name><tp:taxon-name-part taxon-name-part-type="order">Diptera</tp:taxon-name-part></tp:taxon-name>, <tp:taxon-name><tp:taxon-name-part taxon-name-part-type="family">Mycetophilidae</tp:taxon-name-part></tp:taxon-name>, <tp:taxon-name><tp:taxon-name-part taxon-name-part-type="subfamily">Sciophilinae</tp:taxon-name-part></tp:taxon-name>) from the Colombian high Andean ecosystems, with comments on the genus</article-title><source>Zookeys</source><day>06</day><month>11</month><year>2020</year><volume>988</volume><fpage>129</fpage><lpage>150</lpage><pub-id pub-id-type="doi">10.3897/zookeys.988.49627</pub-id></mixed-citation></tp:treatment-meta><tp:nomenclature><tp:taxon-name><object-id xmlns:xlink="http://www.w3.org/1999/xlink" content-type="arpha" xlink:type="simple">1729B152-8CD1-5D4B-91F8-B64D45793897</object-id>
            <tp:taxon-name-part taxon-name-part-type="genus" reg="Eudicrana">Eudicrana</tp:taxon-name-part>
            <tp:taxon-name-part taxon-name-part-type="species" reg="merizaldei">merizaldei</tp:taxon-name-part>
            <object-id xmlns:xlink="http://www.w3.org/1999/xlink" content-type="zoobank" xlink:type="simple">http://zoobank.org/F27D7CCB-3843-4B7A-9C9A-301A73BA937B</object-id>
          </tp:taxon-name><tp:taxon-status xmlns:xlink="http://www.w3.org/1999/xlink" xlink:type="simple">sp. nov.</tp:taxon-status><xref ref-type="fig" rid="F2">Figs 2D</xref><xref ref-type="fig" rid="F3">, 3D, H, L</xref><xref ref-type="fig" rid="F4">, 4D</xref><xref ref-type="fig" rid="F8">, 8</xref><xref ref-type="fig" rid="F9">, 9</xref></tp:nomenclature><tp:treatment-sec sec-type="type material" id="SECID0EAQAG"><title>Type material.</title><p><bold><italic>Holotype</italic>.</bold> 1♂, Colombia, Department of Antioquia, Envigado municipality, private property Nubarrones; <named-content xmlns:xlink="http://www.w3.org/1999/xlink" content-type="dwc:verbatimCoordinates" xlink:type="simple"><named-content content-type="geo-json" specific-use="{&#34;type&#34;:&#34;Point&#34;,&#34;coordinates&#34;:[-75.556258,6.146007]}" id="NCID0EOQAG" xlink:type="simple">6°8'45.626"N, 75°33'22.53"W</named-content></named-content>; alt. 2200 m a.s.l.; 29 Jan.–11 Feb. 2017; M. Wolff and C. H-Sepúlveda; forest; Malaise trap (<named-content xmlns:xlink="http://www.w3.org/1999/xlink" content-type="dwc:institutional_code" xlink:type="simple">CEUA</named-content> 108470, wing mounted in Euparal on microscope slide, rest of body in alcohol 96% ethanol). <bold><italic>Paratypes</italic>.</bold> 2♂, 2♀, same location data as holotype, but differs on 26 Feb.–12 Mar. 2017 (<named-content xmlns:xlink="http://www.w3.org/1999/xlink" content-type="dwc:institutional_code" xlink:type="simple">CEUA</named-content> 107038, in alcohol); 1♂, same location data as holotype, but differs on 23 Jun.–2 Jul. 2018 (<named-content xmlns:xlink="http://www.w3.org/1999/xlink" content-type="dwc:institutional_code" xlink:type="simple">CEUA</named-content> 107040, in alcohol).</p></tp:treatment-sec><tp:treatment-sec sec-type="diagnosis" id="SECID0EGRAG"><title>Diagnosis.</title><p>Body yellow to light brown. Anepisternum with a set of dorsal short setulae. Mid coxae and hind femur with dark markings. Wing with conspicuous maculae; sc-r reaching C beyond M<sub>1+2</sub> fork, at apical third of wing. Terminalia yellowish, with dorsal margin dark brown, lateral rounded apical extension with apical long dark spine.</p></tp:treatment-sec><tp:treatment-sec sec-type="description" id="SECID0EORAG"><title>Description.</title><p><bold><italic>Male</italic></bold> (Fig. <xref ref-type="fig" rid="F2">2D</xref>). Body length, 7.5–8.5 mm. <italic>Head</italic> (Fig. <xref ref-type="fig" rid="F3">3D</xref>). Width, 0.54–0.56 mm, height, 0.30–0.35 mm. Vertex and occiput ochre-yellowish, light brown around ocelli, with abundant brownish-yellow short setae. Mid ocellus absent, lateral ocelli nearly touching eye margin. Eyes setose. Four long dark setae on occiput behind eye. Scape and pedicel ochre-yellowish, cylindrical, scape slightly longer than pedicel, both with small brownish setae; 14 flagellomeres, mostly light brown; first flagellomere almost twice as long as second. Frons and face ochre-yellowish, setose; clypeus yellowish-brown, slightly elongate, sub-triangular, with abundant light brown setae and some few darker setae; palpus with palpifer plus four palpomeres, first parlpomere as long as second, light brown, distal flagellomeres gradually lighter, distal palpomere more than three times as long as penultimate. Labella well-developed, cream-yellow. <italic>Thorax</italic> (Fig. <xref ref-type="fig" rid="F3">3H, L</xref>). Scutum with yellowish area between dorsocentrals, lateral margins, with a pair of light brown lateral bands; acrostichals indistinguishable from other setae, a number of stronger dark setae along lateral margins. Scutellum ochre-yellowish with light brown band along distal margin, scattered small setae over disc and two pairs of slightly longer marginal setae. Pleural sclerites ochre-yellowish, membrane cream-yellow. Antepronotum with three long dark setae, proespisternum with one stronger seta and some smaller ones. Anepisternum with a dorsal set of short setae, proepimeron, katepisternum, mesepimeron, and metepisternum bare, laterotergite with short 9–10 shorter setae on anterior half and 9–12 longer, darker setae on posterior half; mediotergite with longer dark setae along entire height, dorsomedial setae shorter. Halter pedicel light brown, knob yellowish, setose. <italic>Legs</italic> (Fig. <xref ref-type="fig" rid="F2">2D–E</xref>). Legs very elongate, ochre-yellowish, darker toward tip of femora and tibiae, base of hind femur darker. Fore tibia with distal ventral oval depression with abundant and irregularly distributed trichia; first tarsomere 1.5 times tibia length. Mid tibia with short dark trichia irregularly arranged and an apical ventral brown comb of setae, mid tarsus with dark, short, erect setae along entire length; hind tibia with trichia as in mid tibia, apex with row of dark setae. Tibial spurs 1:2:2, light brown, spurs more than three times apical width of tibiae. Tarsal claws with a large apical tooth and a smaller basal tooth. <italic>Wing</italic> (Fig. <xref ref-type="fig" rid="F4">4D</xref>). Length, 5.5–6.5 mm, width, 2.0 mm. Membrane hyaline with a pair of evident maculae, one more basally from anterior margin to the level of sc-r to base of medial fork, another one at distal third of wing; membrane densely covered with decumbent macrotrichia on all cells, microtrichia present; wing veins dark brown, anterior veins more strongly sclerotized. Sc complete, setose, reaching C slightly beyond level of R<sub>4</sub>; sc-r present, bare, slightly more basal than mid of cell r1; first sector of Rs slightly oblique, R<sub>1</sub> long, reaching C at about apical fifth of wing; C extending to slightly beyond tip of R<sub>5</sub>; R<sub>4</sub> present, cell rectangular, elongate, length almost 4 times width; R<sub>5</sub> slightly curved close to apex; r-m oblique, setose. Medial and cubital veins complete basally, reaching wing margin, though slightly less sclerotized close to apex. M<sub>1+2</sub> stem almost twice r-m length, M<sub>1</sub> slightly divergent from M<sub>2</sub> close to apex. Origin of M<sub>4</sub> more basal than level of medial fork, CuA curved towards posterior margin on apical third; pseudovein sclerotized to about mid of CuA; CuP sclerotized to less than half of CuA extension. <italic>Abdomen</italic> (Fig. <xref ref-type="fig" rid="F2">2D</xref>). Segments 1–7 ochre-yellowish on anterior third, brown on distal two thirds, segment 8 brownish; segments cylindrical, with dark setae covering tergites and sternites. <italic>Terminalia</italic> (Fig. <xref ref-type="fig" rid="F8">8A–D</xref>). Dark ochre-yellowish, slightly longer than wide. Gonocoxites close to each other mesally at ventral face, with a deep incision between them; each gonocoxite ventrally with one a wide short lobe on distal margin, inner surface with abundant scattered spines and set combs of setulae; dorso-lateral projection of gonocoxite slightly rounded, on the inner surface with several short dark spines and sets of combs of setulae, also at the distal margin a long strong dark spine. Gonostylus short, not conspicuous, close to apex of ventral lobe, rounded, inner surface with scattered dark short spines. Gonocoxal bridge strongly displaced towards base of terminalia. Paramere with two distal lobes, one wide apically with scattered spines and one slender, with long dark setae. Aedeagus elongate, weakly sclerotized. Cerci digitiform, densely covered with thin setae, extending well beyond lateral tip of gonocoxite.</p><fig id="F8" position="float" orientation="portrait"><object-id xmlns:xlink="http://www.w3.org/1999/xlink" content-type="doi" xlink:type="simple">10.3897/zookeys.988.49627.figure8</object-id><object-id xmlns:xlink="http://www.w3.org/1999/xlink" content-type="arpha" xlink:type="simple">01A4E960-3CAD-55B5-A9AC-32FA99D49574</object-id><label>Figure 8.</label><caption><p>Male terminalia of <italic><tp:taxon-name><tp:taxon-name-part taxon-name-part-type="genus" reg="Eudicrana">Eudicrana</tp:taxon-name-part> <tp:taxon-name-part taxon-name-part-type="species" reg="merizaldei">merizaldei</tp:taxon-name-part></tp:taxon-name></italic> sp. nov. (holotype) <bold>A, B</bold> ventral view <bold>C, D</bold> dorsal view <bold>A, C</bold> photograph <bold>B, D</bold> drawing.</p></caption><graphic xmlns:xlink="http://www.w3.org/1999/xlink" xlink:href="zookeys-988-129-g008.jpg" position="float" orientation="portrait" xlink:type="simple" id="oo_472710.jpg"><uri content-type="original_file" xlink:type="simple">https://binary.pensoft.net/fig/472710</uri></graphic></fig><p><bold><italic>Female</italic>.</bold> (Fig. <xref ref-type="fig" rid="F2">2E</xref>). As a male, except for the following features. Body length, 7.5–8.0 mm. <italic>Wing</italic> (Fig. <xref ref-type="fig" rid="F4">4E</xref>). Length, 6.5–7 mm, width, 2.3–2.5 mm. Membrane maculae at same position but darker than in males. <italic>Terminalia</italic> (Fig. <xref ref-type="fig" rid="F9">9A–D</xref>). Short, ochre-yellow with brown apex of sternite 8. Sternite 8 as long as wide, gonapophyses well separated from each other medially at distal margin, each gonaphysis setose, with a long, stronger seta at distal margin close to tip, long setae at distal margin medially and three thin, long setae in between. Tergite 8 covered with small setae on distal three fourth, a row of stronger, longer setae along distal margin. Vaginal furca (sternite 9) long, slender, extending anteriorly beyond anterior margin of sternite 8, rounded at anterior end. Tergite 9+10 much wider than long, covered with setulae, but no longer setae. First segment of cercus about as long as, but wider than, second segment of cercus, both setose.</p><fig id="F9" position="float" orientation="portrait"><object-id xmlns:xlink="http://www.w3.org/1999/xlink" content-type="doi" xlink:type="simple">10.3897/zookeys.988.49627.figure9</object-id><object-id xmlns:xlink="http://www.w3.org/1999/xlink" content-type="arpha" xlink:type="simple">0A020B13-562C-574A-8FE7-AF7A42D27A44</object-id><label>Figure 9.</label><caption><p>Female terminalia of <italic><tp:taxon-name><tp:taxon-name-part taxon-name-part-type="genus" reg="Eudicrana">Eudicrana</tp:taxon-name-part> <tp:taxon-name-part taxon-name-part-type="species" reg="merizaldei">merizaldei</tp:taxon-name-part></tp:taxon-name></italic> sp. nov. (paratype) <bold>A, B</bold> lateral view <bold>C, D</bold> ventral view <bold>A, C</bold> photograph <bold>B, D</bold> drawing.</p></caption><graphic xmlns:xlink="http://www.w3.org/1999/xlink" xlink:href="zookeys-988-129-g009.jpg" position="float" orientation="portrait" xlink:type="simple" id="oo_472711.jpg"><uri content-type="original_file" xlink:type="simple">https://binary.pensoft.net/fig/472711</uri></graphic></fig></tp:treatment-sec><tp:treatment-sec sec-type="etymology" id="SECID0EKWAG"><title>Etymology.</title><p>The species epithet of <italic><tp:taxon-name><tp:taxon-name-part taxon-name-part-type="genus" reg="Eudicrana">E.</tp:taxon-name-part> <tp:taxon-name-part taxon-name-part-type="species" reg="merizaldei">merizaldei</tp:taxon-name-part></tp:taxon-name></italic> is dedicated to biologist Gabriel Merizalde, friend and nature lover, who for many years made possible our sampling in the wonderful forest of the private property called Nubarrones, in the Loma del Escobero neighborhood, to the south of the city of Medellín.</p></tp:treatment-sec><tp:treatment-sec sec-type="remarks" id="SECID0E2WAG"><title>Remarks.</title><p>This species is very similar to <italic><tp:taxon-name><tp:taxon-name-part taxon-name-part-type="genus" reg="Eudicrana">E.</tp:taxon-name-part> <tp:taxon-name-part taxon-name-part-type="species" reg="maculata">maculata</tp:taxon-name-part></tp:taxon-name></italic>, e.g., in the color patterns on the body, likewise the setose anepisternum, and the wing membrane dark markings, although they differ in other features. The information on date of collection of the specimens of the type series suggest that this species may have its phenology related to the end of periods of great rainfall, from February to March and from June to early July. This species was found in an Andean forest dominated mainly by <italic><tp:taxon-name><tp:taxon-name-part taxon-name-part-type="genus" reg="Clusia">Clusia</tp:taxon-name-part> <tp:taxon-name-part taxon-name-part-type="species" reg="multiflora">multiflora</tp:taxon-name-part></tp:taxon-name></italic> Kunth, <italic><tp:taxon-name><tp:taxon-name-part taxon-name-part-type="genus" reg="Magolia">Magolia</tp:taxon-name-part> <tp:taxon-name-part taxon-name-part-type="species" reg="spinalii">spinalii</tp:taxon-name-part></tp:taxon-name></italic> (Lozano) Govaerts (<tp:taxon-name><tp:taxon-name-part taxon-name-part-type="family">Magnoliaceae</tp:taxon-name-part></tp:taxon-name>), and <italic><tp:taxon-name><tp:taxon-name-part taxon-name-part-type="genus" reg="Ceroxyilum">Ceroxyilum</tp:taxon-name-part> <tp:taxon-name-part taxon-name-part-type="species" reg="vogelianum">vogelianum</tp:taxon-name-part></tp:taxon-name></italic> (Engel) H.Wendl. (<tp:taxon-name><tp:taxon-name-part taxon-name-part-type="family">Arecaceae</tp:taxon-name-part></tp:taxon-name>).</p></tp:treatment-sec><tp:treatment-sec><!--Section generated to contain objects referenced in tp:taxon-treatment.--><fig id="F2" position="float" orientation="portrait"><object-id xmlns:xlink="http://www.w3.org/1999/xlink" content-type="doi" xlink:type="simple">10.3897/zookeys.988.49627.figure2</object-id><object-id xmlns:xlink="http://www.w3.org/1999/xlink" content-type="arpha" xlink:type="simple">CFD85512-CCCF-5DE8-BC11-6CE764C53495</object-id><label>Figure 2.</label><caption><p><bold>A</bold> Habitus of <italic><tp:taxon-name><tp:taxon-name-part taxon-name-part-type="genus" reg="Eudicrana">Eudicrana</tp:taxon-name-part> <tp:taxon-name-part taxon-name-part-type="species" reg="silvaandina">silvaandina</tp:taxon-name-part></tp:taxon-name></italic> sp. nov., male (holotype) <bold>B</bold> Habitus of <italic><tp:taxon-name><tp:taxon-name-part taxon-name-part-type="genus" reg="Eudicrana">E.</tp:taxon-name-part> <tp:taxon-name-part taxon-name-part-type="species" reg="chingaza">chingaza</tp:taxon-name-part></tp:taxon-name></italic> sp. nov., male (holotype), terminalia detached <bold>C</bold> Habitus of <italic><tp:taxon-name><tp:taxon-name-part taxon-name-part-type="genus" reg="Eudicrana">E.</tp:taxon-name-part> <tp:taxon-name-part taxon-name-part-type="species" reg="maculata">maculata</tp:taxon-name-part></tp:taxon-name></italic> sp. nov., male (holotype) <bold>D</bold> Male habitus of <italic><tp:taxon-name><tp:taxon-name-part taxon-name-part-type="genus" reg="Eudicrana">E.</tp:taxon-name-part> <tp:taxon-name-part taxon-name-part-type="species" reg="merizaldei">merizaldei</tp:taxon-name-part></tp:taxon-name></italic> sp. nov. (holotype) <bold>E</bold> Habitus of <italic><tp:taxon-name><tp:taxon-name-part taxon-name-part-type="genus" reg="Eudicrana">E.</tp:taxon-name-part> <tp:taxon-name-part taxon-name-part-type="species" reg="merizaldei">merizaldei</tp:taxon-name-part></tp:taxon-name></italic> sp. nov., female. Scale bar: 1mm</p></caption><graphic xmlns:xlink="http://www.w3.org/1999/xlink" xlink:href="zookeys-988-129-g002.jpg" position="float" orientation="portrait" xlink:type="simple" id="oo_472704.jpg"><uri content-type="original_file" xlink:type="simple">https://binary.pensoft.net/fig/472704</uri></graphic></fig><fig id="F3" position="float" orientation="portrait"><object-id xmlns:xlink="http://www.w3.org/1999/xlink" content-type="doi" xlink:type="simple">10.3897/zookeys.988.49627.figure3</object-id><object-id xmlns:xlink="http://www.w3.org/1999/xlink" content-type="arpha" xlink:type="simple">4ACD1CA1-8913-578E-94F2-33CA664DC11A</object-id><label>Figure 3.</label><caption><p>Head, frontal view <bold>A</bold><italic><tp:taxon-name><tp:taxon-name-part taxon-name-part-type="genus" reg="Eudicrana">Eudicrana</tp:taxon-name-part> <tp:taxon-name-part taxon-name-part-type="species" reg="silvaandina">silvaandina</tp:taxon-name-part></tp:taxon-name></italic> sp. nov. (holotype) <bold>B</bold><italic><tp:taxon-name><tp:taxon-name-part taxon-name-part-type="genus" reg="Eudicrana">E.</tp:taxon-name-part> <tp:taxon-name-part taxon-name-part-type="species" reg="chingaza">chingaza</tp:taxon-name-part></tp:taxon-name></italic> sp. nov. (holotype) <bold>C</bold><italic><tp:taxon-name><tp:taxon-name-part taxon-name-part-type="genus" reg="Eudicrana">E.</tp:taxon-name-part> <tp:taxon-name-part taxon-name-part-type="species" reg="maculata">maculata</tp:taxon-name-part></tp:taxon-name></italic> sp. nov., (holotype) <bold>D</bold><italic><tp:taxon-name><tp:taxon-name-part taxon-name-part-type="genus" reg="Eudicrana">E.</tp:taxon-name-part> <tp:taxon-name-part taxon-name-part-type="species" reg="merizaldei">merizaldei</tp:taxon-name-part></tp:taxon-name></italic> sp. nov. (holotype). Thorax, lateral view <bold>E</bold><italic><tp:taxon-name><tp:taxon-name-part taxon-name-part-type="genus" reg="Eudicrana">Eudicrana</tp:taxon-name-part> <tp:taxon-name-part taxon-name-part-type="species" reg="silvaandina">silvaandina</tp:taxon-name-part></tp:taxon-name></italic> sp. nov. (holotype) <bold>F</bold><italic><tp:taxon-name><tp:taxon-name-part taxon-name-part-type="genus" reg="Eudicrana">E.</tp:taxon-name-part> <tp:taxon-name-part taxon-name-part-type="species" reg="chingaza">chingaza</tp:taxon-name-part></tp:taxon-name></italic> sp. nov. (holotype) <bold>G</bold><italic><tp:taxon-name><tp:taxon-name-part taxon-name-part-type="genus" reg="Eudicrana">E.</tp:taxon-name-part> <tp:taxon-name-part taxon-name-part-type="species" reg="maculata">maculata</tp:taxon-name-part></tp:taxon-name></italic> sp. nov. (holotype) <bold>H</bold><italic><tp:taxon-name><tp:taxon-name-part taxon-name-part-type="genus" reg="Eudicrana">E.</tp:taxon-name-part> <tp:taxon-name-part taxon-name-part-type="species" reg="merizaldei">merizaldei</tp:taxon-name-part></tp:taxon-name></italic> sp. nov. (holotype). Thorax, dorsal view <bold>I</bold><italic><tp:taxon-name><tp:taxon-name-part taxon-name-part-type="genus" reg="Eudicrana">Eudicrana</tp:taxon-name-part> <tp:taxon-name-part taxon-name-part-type="species" reg="silvaandina">silvaandina</tp:taxon-name-part></tp:taxon-name></italic> sp. nov. (holotype) <bold>J</bold><italic><tp:taxon-name><tp:taxon-name-part taxon-name-part-type="genus" reg="Eudicrana">E.</tp:taxon-name-part> <tp:taxon-name-part taxon-name-part-type="species" reg="chingaza">chingaza</tp:taxon-name-part></tp:taxon-name></italic> sp. nov. (holotype) <bold>K</bold><italic><tp:taxon-name><tp:taxon-name-part taxon-name-part-type="genus" reg="Eudicrana">E.</tp:taxon-name-part> <tp:taxon-name-part taxon-name-part-type="species" reg="maculata">maculata</tp:taxon-name-part></tp:taxon-name></italic> sp. nov. (holotype) <bold>L</bold><italic><tp:taxon-name><tp:taxon-name-part taxon-name-part-type="genus" reg="Eudicrana">E.</tp:taxon-name-part> <tp:taxon-name-part taxon-name-part-type="species" reg="merizaldei">merizaldei</tp:taxon-name-part></tp:taxon-name></italic> sp. nov. (holotype). Scale bar: 0.25 mm.</p></caption><graphic xmlns:xlink="http://www.w3.org/1999/xlink" xlink:href="zookeys-988-129-g003.jpg" position="float" orientation="portrait" xlink:type="simple" id="oo_472705.jpg"><uri content-type="original_file" xlink:type="simple">https://binary.pensoft.net/fig/472705</uri></graphic></fig><fig id="F4" position="float" orientation="portrait"><object-id xmlns:xlink="http://www.w3.org/1999/xlink" content-type="doi" xlink:type="simple">10.3897/zookeys.988.49627.figure4</object-id><object-id xmlns:xlink="http://www.w3.org/1999/xlink" content-type="arpha" xlink:type="simple">0E1EEB50-F850-566F-ABD0-E461199300E6</object-id><label>Figure 4.</label><caption><p><bold>A</bold> Wing of <italic><tp:taxon-name><tp:taxon-name-part taxon-name-part-type="genus" reg="Eudicrana">Eudicrana</tp:taxon-name-part> <tp:taxon-name-part taxon-name-part-type="species" reg="silvaandina">silvaandina</tp:taxon-name-part></tp:taxon-name></italic> sp. nov. (holotype) <bold>B</bold> wing of <italic><tp:taxon-name><tp:taxon-name-part taxon-name-part-type="genus" reg="Eudicrana">E.</tp:taxon-name-part> <tp:taxon-name-part taxon-name-part-type="species" reg="chingaza">chingaza</tp:taxon-name-part></tp:taxon-name></italic> sp. nov. (holotype) <bold>C</bold> wing of <italic><tp:taxon-name><tp:taxon-name-part taxon-name-part-type="genus" reg="Eudicrana">E.</tp:taxon-name-part> <tp:taxon-name-part taxon-name-part-type="species" reg="maculata">maculata</tp:taxon-name-part></tp:taxon-name></italic> sp. nov. (holotype) <bold>D, E</bold> wing of <italic><tp:taxon-name><tp:taxon-name-part taxon-name-part-type="genus" reg="Eudicrana">E.</tp:taxon-name-part> <tp:taxon-name-part taxon-name-part-type="species" reg="merizaldei">merizaldei</tp:taxon-name-part></tp:taxon-name></italic> sp. nov. <bold>D</bold> male (holotype) <bold>E</bold> female (paratype). Scale bar:1 mm.</p></caption><graphic xmlns:xlink="http://www.w3.org/1999/xlink" xlink:href="zookeys-988-129-g004.jpg" position="float" orientation="portrait" xlink:type="simple" id="oo_472706.jpg"><uri content-type="original_file" xlink:type="simple">https://binary.pensoft.net/fig/472706</uri></graphic></fig></tp:treatment-sec></tp:taxon-treatment>
